# Supplementary material for: Genetic Determinants of Crop Timing and Quality Traits in Two Interspecific Petunia Recombinant Inbred Line Populations
Source: Sci Rep. 2017 Jun 9;7:3200. doi: 10.1038/s41598-017-03528-9 (PMC5466624; doi:10.1038/s41598-017-03528-9)
Supplement: Supplementary file 2 — Table S3 [file 41598_2017_3528_MOESM2_ESM.xls]

## Sheet: Sheet1
Supplementary Table S3. Coefficient of correlation among traits for the P. axillaris × P. exserta (AE) RIL population.
			Nodes		DTA	HghtFl		FlDiam		LLeng	LWid		Drate_D14_INT14	Drate_D28_INT14		Drate_D28_INT28	Nodes		DTA	HghtFl		FlDiam	Lleng		LWid	Drate_D14_INT14		Drate_D28_INT14	Drate_D28_INT28		Nodes	DTA		HghtFI	FIDiam		LLeng	Lwid		Drate_D14_INT14	Drate_D28_INT14
	Temp		14		14	14		14		14	14		14	14		14	17		17	17		17	17		17	17		17	17		20	20		20	20		20	20		20	20
Nodes	14		-
DTA	14		0.45**		-
HghtFI	14		0.29**		-0.11	-
FIDiam	14		-0.05		-0.13	0.24**		-
LLeng	14		-0.53**		0.01	-0.24**		-0.21**		-
LWid	14		-0.44**		-0.07	-		-0.28**		0.80**	-
Drate_D14_INT14	14		0.28**		-0.42**	-0.02		-0.15		-0.23**	-0.20*		-
Drate_D28_INT14	14		0.37**		-0.16*	-		-0.17*		-0.13	-0.15		0.45**	-
Drate_D28_INT28	14		0.37**		-0.37**	-0.01		-0.18*		-0.22**	-0.21**		0.89**	0.80**		-
Nodes	17		0.91**		0.41**	0.18*		-0.03		-0.49**	-0.43**		0.23**	0.36**		0.33**	-
DTA	17		0.52**		0.72**	-0.19*		-0.1		-0.14	-0.23**		-0.16*	0.04		-0.09	0.58**		-
HghtFI	17		0.50**		0.02	0.71**		0.13		-0.29**	-0.17*		0.07	0.04		0.07	0.51**		0.17*	-
FIDiam	17		0.11		0.06	0.1		0.66**		-0.24**	-0.41**		-0.08	-0.09		-0.1	0.16*		0.12	0.17*		-
LLeng	17		-0.44**		-0.02	-0.26**		-0.15		0.74**	0.57**		-0.20*	-0.1		-0.18*	-0.42**		-0.03	-0.23**		-0.12	-
LWid	17		-0.30**		-0.05	-0.11		-0.30**		0.56**	0.69**		-0.11	-0.1		-0.12	-0.33**		-0.07	-0.08		-0.31**	0.74**		-
Drate_D14_INT14	17		0.30**		-0.12	-0.02		-0.14		-0.21**	-0.20*		0.45**	0.38**		0.49**	0.41**		-0.1	0.03		0.01	-0.24**		-0.26**	-
Drate_D28_INT14	17		0.45**		-0.09	0.22**		-0.1		-0.19*	-0.14		0.25**	0.57**		0.45**	0.50**		-0.08	0.34**		-	-0.14		-0.06	0.35**		-
Drate_D28_INT28	17		0.47**		-0.12	0.15		-0.14		-0.24**	-0.19*		0.39**	0.60**		0.56**	0.56**		-0.1	0.26**		-	-0.22**		-0.16*	0.73**		0.90**	-
Nodes	20		0.86**		0.44**	0.15		-		-0.44**	-0.40**		0.20*	0.37**		0.32**	0.88**		0.57**	0.42**		0.18*	-0.39**		-0.31**	0.30**		0.43**	0.46**		-
DTA	20		0.55**		0.72**	-0.13		-0.04		-0.19*	-0.23**		-0.11	0.07		-0.04	0.56**		0.79**	0.15		0.17*	-0.13		-0.12	-0.03		0.03	-		0.70**	-
HghtFI	20		0.56**		0.18*	0.62**		0.20*		-0.33**	-0.15		-0.01	0.05		0.02	0.54**		0.25**	0.77**		0.22**	-0.24**		-0.08	-		0.29**	0.21**		0.57**	0.37**		-
FIDiam	20		0.16*		0.26**	-		0.54**		-0.21**	-0.36**		-0.1	-0.08		-0.11	0.19*		0.26**	0.07		0.68**	-0.14		-0.33**	-0.09		-0.16	-0.16		0.26**	0.33**		0.23**	-
LLeng	20		-0.14		0.18*	-0.11		-0.18*		0.56**	0.42**		-0.17*	-0.1		-0.16*	-0.19*		0.08	-0.08		-0.15	0.60**		0.49**	-0.24**		-0.05	-0.15		-0.21**	0.05		0.01	-0.17*		-
LWid	20		-0.03		0.22**	-0.05		-0.26**		0.42**	0.54**		-0.15	-0.1		-0.15	-0.09		0.14	0.01		-0.26**	0.46**		0.63**	-0.26**		-0.07	-0.17*		-0.1	0.16*		0.19*	-0.17*		0.80**	-
Drate_D14_INT14	20		0.24**		-0.12	-		-0.26**		-0.12	-0.11		0.39**	0.43**		0.47**	0.25**		-0.16*	-		-0.13	-0.19*		-0.20*	0.50**		0.31**	0.46**		0.27**	-0.16*		-0.14	-0.22**		-0.17*	-0.26**		-
Drate_D28_INT14	20		0.62**		0.22**	0.23**		-		-0.26**	-0.16*		0.08	0.33**		0.22**	0.65**		0.29**	0.41**		0.08	-0.20*		-0.12	0.17*		0.58**	0.51**		0.68**	0.31**		0.48**	0.05		0.02	0.08		0.16*	-
Drate_D28_INT28	20		0.62**		0.13	0.19*		-0.12		-0.27**	-0.18*		0.24**	0.47**		0.40**	0.65**		0.16*	0.33**		-	-0.25**		-0.19*	0.36**		0.62**	0.63**		0.68**	0.18*		0.33**	-0.06		-0.06	-0.05		0.58**	0.89**
	*Correlation is significant at the 0.05 level
	** Correlation is significant at the 0.01 level
	"-" data missing
