# Supplementary material for: Genetic Determinants of Crop Timing and Quality Traits in Two Interspecific Petunia Recombinant Inbred Line Populations
Source: Sci Rep. 2017 Jun 9;7:3200. doi: 10.1038/s41598-017-03528-9 (PMC5466624; doi:10.1038/s41598-017-03528-9)
Supplement: Supplementary file 3 — Table S4 [file 41598_2017_3528_MOESM3_ESM.xls]

## Sheet: Sheet1
Supplementary Table S4. Coefficient of correlation among traits for the P. integrifolia × P. axillaris (IA) RIL population
Trait		Drate	DTA	Nodes	NBL	NodesLB	LNMS	Branch	Height	HMS	HSB	FiDiam	FIBudPS	FIBud	FlBranchNum	LLeng	LWid	Drate	DTA	Nodes	NBL	NodesLB	LNMS	Branch	Height	HMS	HSB	FIDiam	FIBudPS	FIBud	FIBranchNum	LLeng	LWid	Drate	Days	Nodes	NBL	NodesLB	LNMS	Branch	Height	HMS	HSB	Fdiam	FIBudPS	FIBud	FIBranchNum	LLeng	LWid
	Temp	14	14	14	14	14	14	14	14	14	14	14	14	14	14	14	14	17	17	17	17	17	17	17	17	17	17	17	17	17	17	17	17	20	20	20	20	20	20	20	20	20	20	20	20	20	20	20	20
Drate	14	-
DTA	14	-0.49**	-
Nodes	14	0.33*	0.06	-
NBL	14	0.17	0.01	0.07	-
NodesLB	14	0.18	0.47**	0.06**	0.04	-
LNMS	14	0.38**	0.33**	0.49*	0.26*	0.67**	-
Branch	14	0.43**	0.27**	0.22	0.38**	-0.01	0.16	-
Height	14	-0.02	-0.26	-0.05	-0.14	-0.06	-0.25	0.18	-
HMS	14	-0.27*	0.37**	-0.34	-0.23	0.31**	-0.25*	0.18	0.62**	-
HSB	14	-0.25*	-0.17	-0.24	-0.12	-0.17	-0.21	0.06	0.48*	0.67**	-
FiDiam	14	-0.23*	0.28**	-0.21	-0.1	-0.01	-0.26*	-0.08	0.50**	0.52**	0.45**	-
FIBudPS	14	0.14	-0.24*	-0.06	0.04	-0.2	-0.14	0.24*	0.13	0.1	-0.06	-0.13	-
FIBud	14	0.21*	-0.21*	-0.08	0.11	-0.11	-0.01	0.50**	0.09	0.13	-0.03	-0.25*	0.54**	-
FlBranchNum	14	0.44**	0.29**	0.2	0.38**	0.01	0.17	0.97**	0.19	0.16	0.05	-0.06	0.14	0.52**	-
LLeng	14	-0.11	-0.25*	0.38**	0.33**	0.48**	-0.44**	-0.32**	0.14	0.12	0.13	0.20*	-0.17	-0.35**	-0.29**	-
LWid	14	-0.11	0.36**	0.48**	-0.28*	-0.35**	-0.37**	0.30**	0.42**	0.36**	0.29*	0.53**	-0.11	-0.34**	-0.32**	0.70**	-
Drate	17	0.46**	-0.23*	0.11	0.13	0.09	0.32**	0.24*	-0.02	-0.13	-0.35**	-0.25*	0.17	0.22*	0.29**	-0.09	-0.18	-
DTA	17	-0.32**	0.66**	0.03	-0.08	0.23	0.14	-0.22*	-0.29*	-0.35**	-0.17	-0.22*	-0.21*	-0.12	-0.22*	-0.2	-0.24*	-0.46**	-
Nodes	17	0.25*	0.38**	0.60**	0.34**	0.40**	0.58**	0.17	-0.27	-0.36**	-0.35**	-0.36**	0.02	0.2	0.23*	-0.48**	-0.60**	0.40**	0.37**	-
NBL	17	0.21	-0.1	-0.09	0.18	0.01	0.14	0.11	-0.25	0.17	-0.11	-0.06	-0.01	-0.04	0.04	-0.14	-0.16	0.03	-0.13	-0.15	-
NodesLB	17	0.36*	0.06	0.56	0.21	0.51**	0.55**	0.21	0	-0.34	-0.3	-0.13	-0.04	-0.05	0.19	-0.35*	-0.37*	0.18	0.21	0.55**	0.05	-
LNMS	17	0.34*	0.08	0.59	0.46**	0.50**	0.58**	0.14	-0.2	-0.39*	-0.22	-0.29	0.12	0.17	0.11	-0.54**	-0.57**	0.29	-0.06	0.67**	0.08	0.59**	-
Branch	17	0.44**	-0.18	0.18	0.36**	0.16	0.22	0.61**	-0.03	0.08	0.08	-0.08	0.25*	0.44**	0.61**	-0.27*	-0.34**	0.42**	-0.40**	0.29**	0.2	0.03	0.34*	-
Height	17	-0.27*	-0.39**	-0.2	-0.22	-0.2	-0.31*	0.04	0.75**	0.77**	0.68**	0.56**	0	-0.12	-0.01	0.17	0.47**	-0.18	-0.46**	-0.36**	-0.01	-0.23	-0.31	-0.07	-
HMS	17	0.08	-0.39*	0.24	-0.11	-0.189	-0.27	0.14	0.53	0.72**	0.61**	0.45**	0.15	0.23	0.12	0.18	0.41*	-0.01	-0.48**	-0.23	0.01	-0.28	-0.08	0.46**	0.76**	-
HSB	17	-0.14	-0.36*	-0.09	-0.28	-0.29	-0.31	-0.06	0.54	0.59**	0.74**	0.44**	-0.09	0.02	-0.02	0.33	0.53**	-0.18	-0.35*	-0.43*	-0.04	-0.36*	-0.32	0.1	0.65**	0.69**	-
FIDiam	17	-0.23*	-0.16	-0.22	-0.08	0.02	-0.2	-0.03	0.51**	0.58**	0.57**	0.75**	-0.21*	-0.26*	-0.04	0.1	0.49**	-0.30**	-0.20*	-0.38**	-0.36*	-0.08	-0.17	-0.15	0.68**	0.29	0.44**	-
FIBudPS	17	0.2	-0.28**	0.24	0.13	-0.06	0.12	0.24*	0.04	0.21	0.05	0	0.31**	0.43**	0.24*	-0.19	-0.11	0.21*	-0.38**	0.24*	0.16	-0.04	0.25	0.35**	0.30**	0.63**	0.22	-0.03	-
FIBud	17	0.33**	-0.16	0.14	0.36**	0.01	0.18	0.45**	-0.06	0.04	0.08	-0.17	0.30**	0.65**	0.45**	-0.34**	-0.31**	0.21*	-0.27**	0.24*	0.16	-0.06	0.25	0.69**	-0.02	0.54**	0.24	-0.16	0.64**	-
FIBranchNum	17	0.42**	-0.19	0.19	0.39**	0.19	0.22	0.61**	-0.01	0.08	0.09	-0.06	0.23*	0.44**	0.61**	-0.30**	-0.34**	0.40**	-0.42**	0.29**	0.18	0.04	0.36*	0.99**	-0.04	0.46**	0.12	-0.12	0.35**	0.69**	-
LLeng	17	-0.15	-0.14	-0.04	-0.32**	-0.38**	-0.38**	-0.32**	0.05	-0.07	-0.04	0.08	-0.01	-0.27*	-0.34**	0.63**	0.43**	0.01	-0.24*	-0.43**	-0.14	-0.50**	-0.47**	-0.27**	0.07	-0.02	0.15	0.03	-0.12	-0.40**	-0.27**	-
LWid	17	-0.17	-0.27**	-0.25	-0.25*	-0.31*	-0.33**	-0.29**	0.38**	0.40**	0.27*	0.49**	0.04	-0.29**	-0.34**	0.51**	0.75**	-0.09	-0.33**	-0.53**	-0.24	-0.57**	-0.56**	-0.34**	0.49**	0.36*	0.52**	0.50**	-0.04	-0.37**	-0.33**	0.68**	-
Drate	20	0.62**	-0.28**	0.51**	0.07	0.21	0.42**	0.28**	-0.04	-0.16	-0.24*	-0.15	0.15	0.18	0.32**	-0.13	-0.21*	0.49**	-0.29**	0.46**	-0.03	0.36*	0.48**	0.38**	-0.12	0.19	-0.1	-0.19	0.43**	0.27**	0.36**	-0.05	-0.11	-
DTA	20	0.32**	0.63**	-0.13	-0.05	0.13	0.04	-0.26**	-0.29*	-0.2	-0.11	-0.21*	-0.18	-0.16	-0.27**	-0.11	-0.14	-0.28**	0.72**	0.19	0.07	0.12	-0.04	-0.36**	-0.39**	-0.49**	-0.37*	-0.1	-0.46**	-0.30**	-0.40**	-0.17	-0.2	-0.58**	-
Nodes	20	0.43**	0.17	0.47**	0.32*	0.50**	0.65**	0.23*	-0.21	-0.46**	-0.37**	-0.29**	0.05	0.2	0.29**	-0.39**	-0.49**	0.34**	0.18	0.74**	0.1	0.55**	0.72**	0.30**	-0.48**	-0.2	-0.47*	-0.38**	0.16	0.23*	0.29**	-0.33**	-0.48**	0.55**	0.07	-
NBL	20	-0.09	0.18	-0.18	0.24	-0.28	-0.23	0.09	-0.55	-0.45*	0.04	-0.06	-0.33	-0.40*	0.03	0.34	-0.14	-0.2	0.25	-0.16	-0.55*	-0.1	-0.04	-0.01	-0.18	-0.52*	-0.25	0.09	-0.47*	-0.34	-0.01	0.25	-0.09	-0.34	0.25	-0.39	-
NodesLB	20	0.2	0.04	-0.33	-0.05	0.27	0.21	0.46*	0.1	0.06	-0.05	0.05	-0.16	-0.01	0.43*	-0.12	-0.01	0.21	0.07	0.26	0.09	0.53*	0.3	0.3	-0.11	0.01	0.03	-0.01	-0.04	0.15	0.33	-0.51*	-0.41*	0.07	0.27	0.11	-0.19	-
LNMS	20	0.37	-0.03	0.52	-0.32	0.27	0.13	0.22	-0.1	-0.12	-0.38	-0.33	0.1	0.1	0.11	-0.38	-0.25	0.07	0.28	0.47	-0.08	0.78**	0.53*	0.09	-0.19	-0.26	-0.34	-0.1	-0.18	0.01	0.11	-0.46*	-0.47*	0.38*	0.3	0.38	-0.08	0.56**	-
Branch	20	0.22*	-0.14	0.11	0.27*	0.09	0.12	0.55**	0.15	0.12	0.24*	-0.02	0.30**	0.49**	0.57**	-0.29**	-0.29**	0.30**	-0.26*	0.21	0.11	-0.03	0.18	0.67**	0.01	0.04	0.04	-0.03	0.25*	0.57**	0.68**	-0.34**	-0.33**	0.34**	-0.38**	0.18	-0.11	0.18	-0.06	-
Height	20	-0.07	-0.35**	0.04	-0.09	-0.31*	-0.34**	0.04	0.64**	0.59**	0.47**	0.52**	-0.01	-0.17	0.02	0.15	0.48**	-0.16	-0.30**	-0.35**	-0.1	0.32	-0.16	-0.19	0.75**	0.32	0.31	0.62**	0.06	-0.15	-0.17	0.13	0.51**	-0.12	-0.21*	-0.35**	0.29	-0.3	-0.2	-0.01	-
HMS	20	0.05	-0.15	-0.42	-0.06	0.01	0.13	0.01	0.35	0.55**	0.62**	0.51**	-0.02	-0.17	0.01	0.34	0.33	0.09	-0.44*	-0.38	0.27	0.15	0.07	-0.13	0.53*	0.47	0.3	0.34	0.4	-0.12	-0.13	0.26	0.37	0.08	-0.29	0.08	-0.27	0.18	-0.33	0.06	0.28	-
HSB	20	-0.11	-0.2	-0.32	0.09	-0.04	0.06	0.17	0.45	0.45*	0.63**	0.40*	-0.14	-0.05	0.22	0.27	0.31	-0.1	-0.26	-0.3	0.03	-0.15	-0.05	-0.21	0.70**	0.50*	0.66**	0.33	0.27	-0.19	-0.17	0.13	0.4	-0.06	-0.13	-0.1	-0.15	0.27	-0.27	-0.06	0.23	0.71**	-
Fdiam	20	0.26**	-0.14	-0.13	-0.15	-0.06	-0.19	-0.08	0.46**	0.54**	0.51**	0.71**	-0.12	-0.31**	-0.1	0.20*	0.50**	-0.30**	-0.14	-0.38**	-0.21	-0.07	-0.27	-0.24*	0.57**	0.21	0.32	0.82**	-0.11	-0.24*	-0.21*	0.17	0.53**	-0.27**	0.04	-0.31**	0.22	-0.05	-0.3	-0.18	0.58**	0.47**	0.41*	-
FIBudPS	20	0.08	-0.03	0.13	-0.15	-0.01	0.04	0.05	0.07	-0.01	-0.09	-0.13	0.34**	0.46**	0.07	-0.16	-0.08	0.21*	0	0.30**	0.15	0.07	0.2	0.16	-0.04	0.05	-0.1	-0.14	0.34**	0.37**	0.17	-0.14	-0.07	0.12	-0.04	0.20*	-0.08	-0.33	0.19	0.22*	0.12	-0.15	-0.41	-0.02	-
FIBud	20	0.22*	0.02	0.16	0.25*	0.07	0.17	0.29**	-0.05	-0.13	-0.02	-0.25*	0.33**	0.59**	0.30**	-0.36**	-0.30**	0.28**	-0.04	0.37**	0.02	-0.07	0.33*	0.53**	-0.22*	0.22	0.03	-0.23*	0.31**	0.70**	0.54**	-0.34**	-0.34**	0.20*	-0.08	0.36**	-0.16	0.03	0.02	0.57**	-0.14	-0.01	-0.27	-0.27**	0.64**	-
FIBranchNum	20	0.26**	-0.14	0.15	0.40**	0.1	0.19	0.58**	0.14	0.05	0.19	0.03	0.22*	0.43**	0.60**	-0.29**	-0.27**	0.29**	-0.27**	0.18	0.17	-0.05	0.15	0.67**	-0.01	0.06	0.02	-0.05	0.25*	0.57**	0.69**	-0.31**	-0.32**	0.35**	-0.39**	0.24*	-0.1	0.11	-0.12	0.93**	0	0.03	-0.15	-0.17	0.18	0.57**	-
LLeng	20	0.28**	0.11	-0.03	-0.1	-0.2	-0.22	-0.32**	-0.16	-0.05	0.02	0.16	-0.25*	-0.51**	-0.35**	0.46**	0.33**	-0.23*	0.1	-0.34**	0.06	-0.17	-0.14	-0.46**	-0.06	-0.25	-0.13	0.02	-0.33**	-0.51**	-0.46**	0.47**	0.36**	-0.34**	0.21*	-0.38**	0.50**	-0.29	-0.47**	-0.46**	0.22*	0.08	0.06	0.26**	-0.16	-0.42**	-0.42**	-
LWid	20	-0.19	-0.07	-0.18	-0.12	-0.14	-0.16	-0.32**	0.15	0.24*	0.15	0.39**	-0.11	-0.40**	-0.38**	0.31**	0.61**	-0.26**	-0.01	-0.42**	0.15	-0.04	-0.13	-0.48**	0.28**	-0.07	0.07	0.36**	-0.19	-0.41**	-0.47**	0.30**	0.62**	-0.32**	0.13	-0.43**	0.31	-0.23	-0.44*	-0.50**	0.52**	0.22	0.2	0.50**	-0.08	-0.38**	-0.46**	0.75**	-
*Correlation is significant at the 0.05 level
** Correlation is significant at the 0.01 level
"-"data missing
