# Supplementary material for: Genetic Determinants of Crop Timing and Quality Traits in Two Interspecific Petunia Recombinant Inbred Line Populations
Source: Sci Rep. 2017 Jun 9;7:3200. doi: 10.1038/s41598-017-03528-9 (PMC5466624; doi:10.1038/s41598-017-03528-9)
Supplement: Supplementary file 4 — Table S5 [file 41598_2017_3528_MOESM4_ESM.xls]

## Sheet: AE
chromosome	1
AE_bin64_2	0
AE_bin66_3	1.22
AE_bin65_2	1.911
AE_bin70_1	4.993
AE_bin67_3	5.274
AE_bin72_5	5.736
AE_bin69_2	5.904
AE_bin71_9	6.02
AE_bin68_3	6.544
AE_bin73_9	7.351
AE_bin78_1	8.746
AE_bin75_12	9.126
AE_bin86_1	9.272
AE_bin76_11	9.383
AE_bin79_7	9.947
AE_bin80_3	10.1
AE_bin85_27	10.283
AE_bin88_525_28_2	10.534
AE_bin84_61_100_1	10.617
AE_bin87_48_45_2	10.639
AE_bin84_61_100_2	10.686
AE_bin87_48_45_1	10.724
AE_bin83_69_45_1	10.752
AE_bin81_41_28_2	10.752
AE_bin83_69_45_2	10.762
AE_bin77_20	10.788
AE_bin81_41_28_1	10.967
AE_bin88_525_28_1	11.133
AE_bin82_5	11.275
AE_bin89_94_49_2	11.497
AE_bin91_6	11.599
AE_bin90_19	11.664
AE_bin89_94_49_1	11.843
AE_bin92_5	12.153
AE_bin74_1	12.339
AE_bin93_30	12.699
AE_bin94_2	13.115
AE_bin95_2	13.506
AE_bin96_2	15.797
AE_bin97_1	15.992
chromosome	2
AE_bin6_1	0
AE_bin7_5	1.02
AE_bin9_4	4.751
AE_bin8_2	5.757
AE_bin11_1	6.526
AE_bin5_1	7.066
AE_bin10_4	7.111
AE_bin12_2	7.496
AE_bin13_2	8.376
AE_bin14_5	9.111
AE_bin15_11	9.621
AE_bin16_7	10.141
AE_bin17_3	10.413
AE_bin18_4	11.17
AE_bin19_3	11.772
AE_bin20_2	12.159
AE_bin21_3	13.274
AE_bin22_3	13.965
AE_bin23_1	15.218
AE_bin24_2	15.846
AE_bin26_3	16.744
AE_bin27_2	17.473
AE_bin28_3	17.788
AE_bin30_1	18.382
AE_bin29_10	18.503
AE_bin31_10	19.261
AE_bin32_1	20.101
AE_bin42_5	20.38
AE_bin41_3	20.571
AE_bin39_7	20.638
AE_bin43_2	20.712
AE_bin40_5	20.854
AE_bin44_4	20.981
AE_bin45_9	21.075
AE_bin47_11	21.393
AE_bin51_9	21.798
AE_bin52_48	22.113
AE_bin59_1	22.238
AE_bin53_107	22.352
AE_bin57_33_253_2	22.399
AE_bin57_33_253_1	22.514
AE_bin56_26_229_2	22.544
AE_bin54_152	22.564
AE_bin56_26_229_1	22.564
AE_bin62_124	22.758
AE_bin58_12	22.758
AE_bin60_29	22.76
AE_bin55_14	22.794
AE_bin61_3	22.833
AE_bin50_8	22.995
AE_bin49_8	23.01
AE_bin48_10	23.289
AE_bin33_4	23.447
AE_bin34_7	23.576
AE_bin36_8	23.576
AE_bin35_5	23.775
AE_bin37_2	23.853
AE_bin38_3	23.943
AE_bin46_13	24.261
AE_bin25_3	24.381
AE_bin4_1	31.99
AE_bin2_2	33.921
AE_bin3_202_229_1	34.059
AE_bin3_202_229_2	34.109
AE_bin1_2	36.035
AE_bin63_260_253_2	36.409
AE_bin63_260_253_1	36.599
chromosome	3
AE_bin98_12	0
AE_bin99_2	0.512
AE_bin100_3	1.146
AE_bin102_6	2.914
AE_bin103_2	3.45
AE_bin104_1	4.317
AE_bin101_1	5.884
AE_bin105_7	14.276
AE_bin106_3	20.69
AE_bin107_1	23.745
AE_bin108_1	24.48
AE_bin109_4	26.068
AE_bin110_2	26.965
AE_bin111_2	30.987
AE_bin112_12	31.901
AE_bin113_3	33.776
AE_bin114_7	34.673
AE_bin115_2	36.224
AE_bin116_1	36.999
AE_bin117_3	38.772
AE_bin118_4	39.752
AE_bin119_6	41.686
AE_bin120_1	42.989
AE_bin121_2	43.987
AE_bin122_8	44.378
AE_bin123_1	46.039
AE_bin124_3	46.415
AE_bin125_3	47.982
AE_bin128_16_310_1	48.694
AE_bin128_16_310_2	48.83
AE_bin127_4	49.167
AE_bin126_7	49.457
AE_bin129_2	51.129
AE_bin130_5	52.008
AE_bin131_3	52.155
AE_bin132_1	53.127
AE_bin133_3	54.942
AE_bin134_9	55.661
AE_bin135_2	55.996
AE_bin136_3	58.603
AE_bin137_1	59.149
AE_bin138_2	59.701
AE_bin139_1	60.784
AE_bin140_10	61.32
AE_bin141_4	61.837
AE_bin142_3	62.194
AE_bin143_2	63.239
AE_bin144_1	63.949
AE_bin145_1	64.825
AE_bin146_1	65.11
AE_bin147_3	65.848
AE_bin149_6	66.144
AE_bin148_2	66.251
AE_bin151_5	66.836
AE_bin150_3	66.986
AE_bin152_4	67.669
AE_bin153_1	68.373
AE_bin154_3	69.174
AE_bin155_3	71.474
AE_bin156_4	71.874
AE_bin157_6	72.987
AE_bin158_2	73.328
AE_bin169_1	73.553
AE_bin161_14_267_2	74.041
AE_bin161_14_267_1	74.178
AE_bin160_9	74.274
AE_bin162_5	74.482
AE_bin159_15	74.661
AE_bin183_1	74.726
AE_bin182_17_237_2	74.928
AE_bin182_17_237_1	75.008
AE_bin181_35	75.143
AE_bin178_112	75.254
AE_bin179_69	75.3
AE_bin177_199_237_2	75.405
AE_bin177_199_237_1	75.502
AE_bin180_16	75.53
AE_bin175_22	75.646
AE_bin172_1	75.769
AE_bin176_17	75.88
AE_bin174_55_296_2	75.955
AE_bin174_55_296_1	76.026
AE_bin164_64	76.104
AE_bin168_6	76.225
AE_bin173_12	76.324
AE_bin170_12	76.412
AE_bin171_14_39_2	76.509
AE_bin166_17	76.557
AE_bin163_1	76.618
AE_bin171_14_39_1	76.781
AE_bin165_1	77.136
AE_bin167_4	77.374
chromosome	4
AE_bin184_2	0
AE_bin185_1	1.696
AE_bin186_1	3.832
AE_bin187_4	4.352
AE_bin188_3	7.56
AE_bin190_1	7.798
AE_bin189_2	8.053
AE_bin191_2	9.6
AE_bin192_1	10.553
AE_bin193_1	11.421
AE_bin195_4	12.258
AE_bin194_4	12.687
AE_bin196_2	13.729
AE_bin197_3	14.785
AE_bin198_1	18.904
AE_bin199_3	19.289
AE_bin200_2	19.675
AE_bin202_1	21.806
AE_bin201_1	21.94
AE_bin226_1	25.022
AE_bin229_48	25.451
AE_bin221_1	25.573
AE_bin210_117_218_4_2_2	25.699
AE_bin223_81	25.861
AE_bin222_330_313_1	25.997
AE_bin210_117_218_4_1_2	26.045
AE_bin222_330_313_2	26.142
AE_bin210_117_218_4_2_1	26.174
AE_bin209_28	26.249
AE_bin211_76	26.308
AE_bin210_117_218_4_1_1	26.308
AE_bin224_5	26.417
AE_bin213_22	26.467
AE_bin225_5	26.497
AE_bin227_8	26.502
AE_bin212_1	26.526
AE_bin208_7	26.756
AE_bin230_40	26.947
AE_bin228_15	27.179
AE_bin207_2	27.494
AE_bin206_4	27.839
AE_bin205_4	28.139
AE_bin204_3	28.701
AE_bin203_3	28.898
AE_bin220_5	31.668
AE_bin219_2	31.888
AE_bin218_4	34.585
AE_bin231_1	36.624
AE_bin217_3	38.6
AE_bin214_1	41.098
AE_bin216_1	42.024
AE_bin215_1	47.174
chromosome	5
AE_bin285_1	0
AE_bin286_5	3.951
AE_bin287_1	4.987
AE_bin288_1	8.376
AE_bin289_2	9.782
AE_bin290_8	10.333
AE_bin291_5	10.426
AE_bin292_38	10.984
AE_bin293_10	11.625
AE_bin303_4	12.186
AE_bin302_49	12.269
AE_bin301_62_14_156_1_1	12.403
AE_bin300_184	12.453
AE_bin301_62_14_156_2_1	12.453
AE_bin298_84	12.453
AE_bin297_219	12.523
AE_bin301_62_14_156_2_2	12.76
AE_bin301_62_14_156_1_2	12.877
AE_bin294_29_193_2	12.901
AE_bin296_22	12.901
AE_bin294_29_193_1	12.974
AE_bin299_1	13.523
AE_bin295_2	14.052
AE_bin304_1	17.879
AE_bin305_2	19.821
AE_bin306_1	21.595
chromosome	6
AE_bin232_4	0
AE_bin233_2	1.626
AE_bin234_1	5.218
AE_bin235_5	8.174
AE_bin236_1	10.338
AE_bin237_2	13.635
AE_bin238_1	20.438
AE_bin239_2	21.554
AE_bin240_5	22.341
AE_bin241_1	23.214
AE_bin242_3	24.002
AE_bin243_3	25.132
AE_bin244_6	26.647
AE_bin245_7	26.892
AE_bin246_3	27.056
AE_bin247_3	27.633
AE_bin248_11_176_1	28.6
AE_bin248_11_176_2	28.86
AE_bin268_9	29.219
AE_bin267_3	29.67
AE_bin279_5	31.48
AE_bin278_9	31.921
AE_bin276_7	32.195
259_236_46_42_97_122	32.398
AE_bin261_19	32.398
259_236_46_42_97_121	32.462
259_236_46_42_97_222	32.544
259_236_46_42_97_112	32.57
AE_bin262_163	32.61
259_236_46_42_97_111	32.649
259_236_46_42_97_212	32.73
259_236_46_42_97_221	32.806
259_236_46_42_97_211	32.851
AE_bin263_50_86_2	33.035
AE_bin275_83	33.163
AE_bin274_33	33.233
AE_bin263_50_86_1	33.384
AE_bin277_2	33.5
AE_bin260_6	33.658
AE_bin258_6_241_1	33.948
AE_bin273_3	34.267
AE_bin258_6_241_2	34.27
AE_bin257_13	34.355
AE_bin264_1	34.523
AE_bin265_5	34.704
AE_bin272_3_88_2	34.826
AE_bin272_3_88_1	34.957
AE_bin271_2	35.065
AE_bin256_12	35.185
AE_bin254_7	35.234
AE_bin266_11	35.247
AE_bin255_3	35.57
AE_bin250_5	35.755
AE_bin251_3	35.963
AE_bin253_20	35.994
AE_bin252_5	36.335
AE_bin249_4	36.488
AE_bin270_1	37.141
AE_bin269_1	37.295
AE_bin280_9	38.36
AE_bin281_1	39.593
AE_bin282_3	40.185
AE_bin283_2	42.802
AE_bin284_1	42.973
chromosome	7
AE_bin310_1	0
AE_bin309_2	1.02
AE_bin311_1	1.739
AE_bin307_2	2.504
AE_bin308_1	3.479
AE_bin319_1	19.722
AE_bin318_1	20.874
AE_bin317_1	21.563
AE_bin316_1	21.827
AE_bin315_1	23.193
AE_bin314_2	23.761
AE_bin312_5	24.894
AE_bin313_1	25.438
AE_bin320_2	29.202
AE_bin322_1	30.764
AE_bin324_45	31.331
AE_bin321_181_263_2	31.506
AE_bin323_216	31.506
AE_bin321_181_263_1	31.62
AE_bin325_147_169_2	31.62
AE_bin325_147_169_1	31.868
AE_bin327_49_49_2	31.994
AE_bin327_49_49_1	32.179
AE_bin326_1	32.391
AE_bin328_5	32.651
AE_bin329_7	33.212
AE_bin330_7	35.371

## Sheet: IA
chromosome	1
26292	0
4177	7.996
12864	9.099
IA_bin405_1	9.934
IA_bin404_1	10.05
IA_bin403_1	10.49
IA_bin407_8	10.867
IA_bin406_10_164_1	11.298
IA_bin408_9	11.46
IA_bin410_4	11.753
IA_bin409_5	12.16
12479	15.394
3553	16.335
10387	17.193
10962	17.745
IA_bin1_13	18.27
11489	19.283
IA_bin2_6	19.78
IA_bin3_10	20.815
IA_bin4_2	21.144
IA_bin5_8	21.799
1155/1156	22.455
IA_bin28_2	22.655
IA_bin66_1	23.106
IA_bin65_2	23.288
IA_bin58_1	23.401
IA_bin74_3	23.501
IA_bin75_5	23.565
IA_bin63_8	23.736
IA_bin69_3	23.763
IA_bin73_2	23.833
IA_bin60_1	23.91
IA_bin64_5	23.988
IA_bin62_3	24.033
IA_bin71_28_90_1	24.086
IA_bin71_28_90_2	24.11
IA_bin70_6	24.155
IA_bin57_3	24.291
IA_bin56_1	24.41
IA_bin67_5	24.496
IA_bin68_13	24.635
IA_bin59_29	24.676
IA_bin55_9	24.769
IA_bin22_2	24.958
IA_bin13_34_288_2	25.056
IA_bin37_4	25.08
IA_bin35_15	25.159
IA_bin31_38	25.175
IA_bin32_17	25.217
IA_bin29_6	25.239
IA_bin27_3	25.269
IA_bin23_26	25.295
IA_bin20_5	25.386
IA_bin54_8	25.429
IA_bin49_32_361_563_2_1	25.474
IA_bin49_32_361_563_1_1	25.493
IA_bin49_32_361_563_1_2	25.541
IA_bin49_32_361_563_2_2	25.588
IA_bin53_2	25.64
IA_bin51_4	25.657
IA_bin50_6	25.734
IA_bin47_6	25.742
IA_bin52_3	25.762
IA_bin26_10	25.794
IA_bin24_4	25.828
IA_bin33_15	25.867
IA_bin19_13	25.929
IA_bin36_25	25.955
IA_bin13_34_288_1	25.98
IA_bin25_2	26.083
IA_bin45_27	26.127
IA_bin46_9	26.184
IA_bin48_1	26.278
IA_bin42_4	26.311
IA_bin41_18	26.347
IA_bin43_9	26.426
IA_bin6_2	26.489
IA_bin40_1	26.566
IA_bin44_5	26.603
IA_bin30_3	26.65
IA_bin39_3	26.755
IA_bin16_5	26.841
IA_bin17_5	26.899
IA_bin18_1	26.957
IA_bin12_1	26.975
IA_bin11_7	27.11
IA_bin14_20_563_1	27.169
IA_bin14_20_563_2	27.224
IA_bin9_12	27.335
IA_bin61_1	27.456
IA_bin7_2	27.502
IA_bin10_14	27.627
IA_bin21_1	27.789
IA_bin15_5	27.863
1095/1096	27.995
IA_bin8_1	28.139
IA_bin76_3	28.502
IA_bin80_9	28.753
IA_bin87_2	28.811
IA_bin77_4	29.003
IA_bin84_4	29.106
IA_bin82_1	29.16
IA_bin85_1	29.28
IA_bin86_1	29.428
IA_bin81_4	29.512
IA_bin78_1	29.717
IA_bin79_1	29.888
IA_bin83_1	29.969
IA_bin88_1	30.327
IA_bin94_5	30.76
IA_bin95_1	30.833
IA_bin90_2	31.103
IA_bin92_4	31.123
IA_bin89_2	31.339
IA_bin91_2	31.486
IA_bin93_2	31.641
IA_bin98_1	32.338
IA_bin96_1	32.487
IA_bin97_4	32.677
IA_bin99_1	33.44
IA_bin100_5	34.171
IA_bin109_1	34.701
IA_bin101_6	35.271
IA_bin102_3	35.61
IA_bin103_5	35.996
IA_bin104_1	36.2
IA_bin105_5	36.436
IA_bin107_2	36.701
IA_bin106_6	37.091
IA_bin108_5	37.615
IA_bin110_1	38.257
IA_bin111_5	39.304
IA_bin112_5	39.827
IA_bin113_1	40.027
IA_bin114_2	41.039
chromosome	2
IA_bin402_4	0
IA_bin401_6	0.392
IA_bin400_5	2.517
IA_bin399_3	3.981
1591	5.234
IA_bin398_12_63_1	7.026
IA_bin398_12_63_2	7.45
IA_bin396_3	10.01
IA_bin397_8_226_275_2_2	10.96
IA_bin397_8_226_275_1_2	11.068
IA_bin397_8_226_275_2_1	11.18
IA_bin397_8_226_275_1_1	11.282
IA_bin395_1	13.834
IA_bin393_1	14.72
IA_bin392_1	15.209
15658	15.653
IA_bin394_2	16.411
IA_bin151_1	17.566
IA_bin152_3	18.298
IA_bin153_4	18.689
36312	19.338
IA_bin155_1	20.741
IA_bin156_1	21.107
IA_bin154_2	21.441
IA_bin157_10	22.354
IA_bin158_6	23.225
IA_bin159_11	24.325
IA_bin161_8	24.847
IA_bin162_11	25.041
IA_bin160_10	25.37
IA_bin163_8	25.877
IA_bin164_7	27.269
IA_bin165_8	27.427
IA_bin167_1	28.743
IA_bin166_3	29
IA_bin168_3	29.638
IA_bin174_1	30.13
IA_bin172_1	30.487
IA_bin171_2	30.77
IA_bin169_4	30.8
IA_bin170_3	31.055
IA_bin177_5	31.589
IA_bin176_3	31.783
IA_bin175_3	31.966
IA_bin182_1	32.554
IA_bin173_5	32.877
IA_bin178_5	33.016
IA_bin181_4	33.357
IA_bin183_3	33.575
IA_bin180_5	33.796
IA_bin179_2	33.959
IA_bin184_5	34.895
IA_bin185_11	35.556
IA_bin186_7	35.789
13927	36.162
IA_bin187_10	36.757
IA_bin188_7	37.26
IA_bin190_1	38.639
IA_bin189_9	39.039
IA_bin191_9	39.872
IA_bin193_1	40.214
IA_bin195_8	40.578
IA_bin194_5	40.691
IA_bin197_1	40.996
IA_bin198_3	41.163
IA_bin199_2	41.323
IA_bin200_3	41.602
IA_bin201_4	41.729
IA_bin196_1	41.867
IA_bin202_1	41.985
IA_bin204_4	42.136
IA_bin208_10	42.334
IA_bin206_5	42.39
IA_bin207_1	42.614
IA_bin203_2	42.837
IA_bin205_6	42.877
IA_bin192_2	43.149
IA_bin209_6	43.372
IA_bin212_3	43.744
469/470	43.95
IA_bin210_2	44.034
IA_bin213_18	44.199
IA_bin211_10	44.295
1199/1200	44.395
IA_bin214_2	44.545
IA_bin216_4	44.616
IA_bin215_5	44.69
IA_bin217_22_19_2	44.952
IA_bin217_22_19_1	45.014
IA_bin228_1	45.233
IA_bin219_1	45.368
IA_bin223_12	45.449
IA_bin222_3_676_1	45.572
IA_bin222_3_676_2	45.639
IA_bin221_8	45.739
IA_bin226_2	46.026
IA_bin225_8	46.221
IA_bin227_15	46.309
IA_bin229_16_290_1	46.662
IA_bin229_16_290_2	46.783
IA_bin218_2	47.039
IA_bin224_62_288_352_12	47.291
IA_bin224_62_288_352_22	47.344
IA_bin224_62_288_352_11	47.452
IA_bin224_62_288_352_21	47.499
IA_bin238_4	47.967
IA_bin234_11	48.252
IA_bin237_4	48.304
IA_bin235_8	48.417
IA_bin236_2	48.581
IA_bin233_3	48.732
IA_bin231_6	48.813
IA_bin240_2	48.99
IA_bin239_4	49.108
IA_bin220_6	49.642
IA_bin230_3	50.138
IA_bin232_2	50.458
5716	53.106
25928	59.834
chromosome	3_1
IA_bin424_1	0
IA_bin423_2	0.577
IA_bin422_2	2.079
IA_bin413_9	2.276
IA_bin421_1	2.479
IA_bin420_2	2.634
IA_bin412_2	2.743
IA_bin411_2	2.977
IA_bin419_1	3.406
IA_bin414_5	3.536
IA_bin418_2	3.736
IA_bin416_1	4.189
IA_bin417_2	4.311
IA_bin415_4	4.828
IA_bin377_18_246_1	12.091
IA_bin377_18_246_2	12.191
IA_bin376_1	12.593
IA_bin378_5	12.79
IA_bin379_2	13.112
IA_bin381_5	13.385
IA_bin380_5	13.68
IA_bin382_2	14.502
IA_bin383_1	14.761
IA_bin384_3	15.477
IA_bin385_4	15.647
IA_bin386_13	16.024
IA_bin387_3	16.358
IA_bin388_4	17.115
IA_bin389_21_36_2	18.276
IA_bin389_21_36_1	18.446
IA_bin390_1	20.54
IA_bin391_1	21.425
chromosome	3_2
19973codo	0
IA_bin432_11_17_218_2_1	5.4
IA_bin432_11_17_218_1_1	5.503
IA_bin432_11_17_218_2_2	5.742
IA_bin432_11_17_218_1_2	5.841
IA_bin433_1	6.376
IA_bin431_1	7.375
IA_bin434_6	7.807
IA_bin435_1	9.217
IA_bin436_1	9.406
IA_bin438_3	12.787
IA_bin437_3	12.936
chromosome	4
IA_bin288_2	0
IA_bin287_5	1.414
IA_bin286_5	1.935
IA_bin285_4	2.162
IA_bin284_6	2.528
IA_bin241_5	2.649
IA_bin283_9	3.74
271/272	4.226
IA_bin281_1	4.454
IA_bin282_15	4.661
IA_bin242_2	4.779
IA_bin279_38_369_1	5.32
IA_bin279_38_369_2	5.505
IA_bin278_8	5.622
IA_bin277_4	5.771
IA_bin280_2	5.875
IA_bin276_1	6.146
IA_bin243_5	7.325
IA_bin273_6	8.124
IA_bin274_5	8.388
IA_bin275_1	8.593
IA_bin272_3	9.018
IA_bin270_6	9.753
IA_bin262_23	10.252
IA_bin269_15	10.502
IA_bin268_11	10.655
IA_bin271_2	10.735
IA_bin267_5	10.95
289/290	11.148
2406	11.282
IA_bin266_1	11.457
IA_bin265_15	11.537
IA_bin263_5	11.607
IA_bin264_4	11.841
IA_bin261_7	12.099
IA_bin260_60	12.397
IA_bin259_13	13.062
IA_bin258_12	13.335
IA_bin246_7	13.532
IA_bin249_5	13.781
IA_bin253_1	13.928
IA_bin257_19	14.026
IA_bin250_5	14.138
IA_bin252_7	14.207
IA_bin256_39_317_2	14.296
IA_bin256_39_317_1	14.353
IA_bin251_14	14.494
IA_bin254_46_214_2	14.553
IA_bin254_46_214_1	14.632
IA_bin255_41_113_2	14.973
IA_bin255_41_113_1	15.076
IA_bin247_13	16.063
IA_bin248_8	16.313
IA_bin245_5	16.77
IA_bin244_3	17.582
chromosome	5
IA_bin115_3	0
IA_bin116_3	0.41
IA_bin117_1	1.138
IA_bin118_4	3.063
IA_bin119_24	4.348
IA_bin120_2	4.651
IA_bin121_9	5.085
138	5.207
IA_bin122_1	5.521
IA_bin123_2	5.894
IA_bin125_7	6.654
IA_bin124_21	6.942
IA_bin127_11	7.153
IA_bin128_1	7.492
IA_bin126_11_526_2	7.755
IA_bin126_11_526_1	7.903
IA_bin130_22_503_1	7.963
IA_bin131_1	8.056
IA_bin129_4	8.183
IA_bin130_22_503_2	8.274
IA_bin133_2	8.308
IA_bin132_19	8.406
IA_bin135_1	8.847
IA_bin138_13	9.035
IA_bin134_3	9.097
IA_bin137_3	9.207
IA_bin136_19	9.42
IA_bin141_1	9.756
IA_bin147_6	10.003
IA_bin139_27	10.075
IA_bin140_27	10.133
IA_bin149_217	10.168
IA_bin150_21	10.29
IA_bin145_12	10.429
IA_bin146_4	10.549
6485	10.651
IA_bin143_4	11.04
IA_bin142_1	11.262
943/944	11.547
IA_bin451_1	13.327
1241/1242	13.66
1573	14.315
1374	14.535
IA_bin452_1	15.496
IA_bin453_6	17.294
IA_bin454_8	17.736
IA_bin455_3	18.119
IA_bin456_2	19.261
IA_bin457_1	19.456
322	28.783
chromosome	6
23356	0
IA_bin291_1	8.252
IA_bin290_1	9.054
IA_bin289_1	9.202
269/270	10.176
IA_bin292_2	10.893
IA_bin293_4	11.604
IA_bin294_4	11.674
IA_bin295_9	12.173
IA_bin300_1	12.601
IA_bin296_3	12.82
IA_bin298_2	13.093
IA_bin297_6	13.197
IA_bin299_2	13.355
IA_bin301_4	13.606
IA_bin302_6	13.936
IA_bin303_5	14.179
IA_bin306_2	14.43
IA_bin304_5	14.804
IA_bin307_5	15.073
IA_bin308_9	15.184
IA_bin309_5	15.655
IA_bin310_17	15.907
IA_bin311_5	16.035
IA_bin305_3	16.348
IA_bin312_6	16.585
IA_bin314_1	16.709
IA_bin315_14	17.038
IA_bin313_8	17.112
IA_bin316_1	17.495
IA_bin318_2	17.838
IA_bin317_1	17.966
1889	18.321
IA_bin320_3	18.513
IA_bin319_23	18.818
IA_bin322_1	18.969
IA_bin323_1	19.095
IA_bin324_6	19.168
IA_bin325_20	19.207
IA_bin321_4	19.376
IA_bin329_1	19.668
IA_bin326_4	19.879
IA_bin330_8	19.946
IA_bin328_11	19.959
IA_bin332_4	20.062
IA_bin331_6	20.178
IA_bin327_2	20.344
IA_bin342_1	20.676
IA_bin334_8	20.741
IA_bin333_1	20.838
IA_bin343_2	21.019
IA_bin341_3	21.177
IA_bin335_10	21.324
IA_bin344_20_503_77_1_2	21.408
IA_bin344_20_503_77_1_1	21.476
IA_bin336_16	21.628
IA_bin344_20_503_77_2_2	21.686
IA_bin344_20_503_77_2_1	21.729
IA_bin347_10	21.814
IA_bin340_9	21.859
IA_bin349_19	21.98
IA_bin339_3	22.142
IA_bin338_1	22.183
IA_bin337_1	22.213
IA_bin348_3	22.381
IA_bin345_2	22.416
IA_bin357_2	22.529
IA_bin346_1	22.632
IA_bin350_10	22.824
IA_bin355_2	22.921
IA_bin353_8	23.022
IA_bin361_23	23.284
IA_bin354_31	23.294
IA_bin363_10	23.301
IA_bin352_6	23.418
IA_bin362_21_369_87_1_1	23.565
IA_bin362_21_369_87_1_2	23.593
IA_bin362_21_369_87_2_1	23.643
IA_bin362_21_369_87_2_2	23.666
IA_bin360_6	23.803
IA_bin351_1	23.899
IA_bin358_1	24.024
IA_bin359_1	24.212
IA_bin356_3	24.277
IA_bin365_5	24.386
IA_bin364_8	24.553
IA_bin371_1	25.015
IA_bin370_3	25.144
IA_bin369_2	25.381
IA_bin367_1	25.494
IA_bin368_3	25.694
IA_bin366_5	26.059
IA_bin372_5	28.147
IA_bin373_2	28.353
IA_bin375_3	28.985
IA_bin374_1	29.126
chromosome	7
863/864	0
IA_bin426_1	10.617
IA_bin425_7	11.359
IA_bin427_6	12.14
IA_bin428_11	12.749
IA_bin429_2	13.106
IA_bin430_2	13.438
1491/1492	15.931
31450	16.26
15254	16.482
IA_bin450_2	16.745
IA_bin446_1	17.885
IA_bin449_2	18.192
IA_bin447_1	18.595
IA_bin448_5	19.761
IA_bin442_2	21.111
IA_bin444_1	21.74
IA_bin445_8	22.055
IA_bin443_4	22.277
group	8
IA_bin441_3	0
IA_bin439_3	0.29
IA_bin440_21	0.894
