# Supplementary material for: Genetic Determinants of Crop Timing and Quality Traits in Two Interspecific Petunia Recombinant Inbred Line Populations
Source: Sci Rep. 2017 Jun 9;7:3200. doi: 10.1038/s41598-017-03528-9 (PMC5466624; doi:10.1038/s41598-017-03528-9)
Supplement: Supplementary file 5 — Table S6 [file 41598_2017_3528_MOESM5_ESM.xls]

## Sheet: AE_bin_info
bin name	PhyChr	PhyPos
AE_bin1_2	Peaxi162Scf00261	527310
AE_bin1_2	Peaxi162Scf00295	982218
AE_bin2_2	Peaxi162Scf00353	887063
AE_bin2_2	Peaxi162Scf00164	188121
AE_bin3_202	Peaxi162Scf00124	356183
AE_bin3_202	Peaxi162Scf00044	1234085
AE_bin3_202	Peaxi162Scf00449	46555
AE_bin3_202	Peaxi162Scf00121	2356424
AE_bin3_202	Peaxi162Scf00519	499439
AE_bin3_202	Peaxi162Scf00443	117581
AE_bin3_202	Peaxi162Scf00777	513579
AE_bin3_202	Peaxi162Scf00035	2857825
AE_bin3_202	Peaxi162Scf00124	230248
AE_bin3_202	Peaxi162Scf00443	166656
AE_bin3_202	Peaxi162Scf00044	1597335
AE_bin3_202	Peaxi162Scf00585	578824
AE_bin3_202	Peaxi162Scf00019	1530000
AE_bin3_202	Peaxi162Scf00580	455826
AE_bin3_202	Peaxi162Scf00049	891954
AE_bin3_202	Peaxi162Scf00008	1996399
AE_bin3_202	Peaxi162Scf00777	513550
AE_bin3_202	Peaxi162Scf00059	257245
AE_bin3_202	Peaxi162Scf00950	389692
AE_bin3_202	Peaxi162Scf02748	48180
AE_bin3_202	Peaxi162Scf00155	1259990
AE_bin3_202	Peaxi162Scf00990	19697
AE_bin3_202	Peaxi162Scf00049	1024723
AE_bin3_202	Peaxi162Scf00777	513585
AE_bin3_202	Peaxi162Scf00155	1259916
AE_bin3_202	Peaxi162Scf00229	912566
AE_bin3_202	Peaxi162Scf00080	1328159
AE_bin3_202	Peaxi162Scf00124	1122941
AE_bin3_202	Peaxi162Scf00608	245537
AE_bin3_202	Peaxi162Scf00229	352361
AE_bin3_202	Peaxi162Scf00576	498583
AE_bin3_202	Peaxi162Scf00777	516191
AE_bin3_202	Peaxi162Scf00238	1013968
AE_bin3_202	Peaxi162Scf00991	381186
AE_bin3_202	Peaxi162Scf00103	1205298
AE_bin3_202	Peaxi162Scf00155	1224149
AE_bin3_202	Peaxi162Scf00343	861039
AE_bin3_202	Peaxi162Scf00431	311682
AE_bin3_202	Peaxi162Scf00019	752403
AE_bin3_202	Peaxi162Scf00019	817045
AE_bin3_202	Peaxi162Scf00331	93220
AE_bin3_202	Peaxi162Scf00871	269000
AE_bin3_202	Peaxi162Scf00424	107769
AE_bin3_202	Peaxi162Scf00121	2356376
AE_bin3_202	Peaxi162Scf00049	891933
AE_bin3_202	Peaxi162Scf00019	1050346
AE_bin3_202	Peaxi162Scf01089	59902
AE_bin3_202	Peaxi162Scf00901	378731
AE_bin3_202	Peaxi162Scf00777	513570
AE_bin3_202	Peaxi162Scf00019	1608971
AE_bin3_202	Peaxi162Scf00519	400397
AE_bin3_202	Peaxi162Scf00370	807176
AE_bin3_202	Peaxi162Scf00245	537786
AE_bin3_202	Peaxi162Scf00871	300320
AE_bin3_202	Peaxi162Scf00164	326434
AE_bin3_202	Peaxi162Scf01089	15815
AE_bin3_202	Peaxi162Scf00044	1709219
AE_bin3_202	Peaxi162Scf00331	1099137
AE_bin3_202	Peaxi162Scf00245	537804
AE_bin3_202	Peaxi162Scf00044	1108408
AE_bin3_202	Peaxi162Scf01270	21508
AE_bin3_202	Peaxi162Scf00080	527802
AE_bin3_202	Peaxi162Scf00248	1438718
AE_bin3_202	Peaxi162Scf00888	618522
AE_bin3_202	Peaxi162Scf00563	384488
AE_bin3_202	Peaxi162Scf00790	61345
AE_bin3_202	Peaxi162Scf00156	1240603
AE_bin3_202	Peaxi162Scf00563	384485
AE_bin3_202	Peaxi162Scf00580	455840
AE_bin3_202	Peaxi162Scf00629	386694
AE_bin3_202	Peaxi162Scf01079	174716
AE_bin3_202	Peaxi162Scf00015	1628895
AE_bin3_202	Peaxi162Scf00353	321365
AE_bin3_202	Peaxi162Scf00155	1029081
AE_bin3_202	Peaxi162Scf00307	1280617
AE_bin3_202	Peaxi162Scf00059	661243
AE_bin3_202	Peaxi162Scf00167	412934
AE_bin3_202	Peaxi162Scf00044	1224044
AE_bin3_202	Peaxi162Scf00049	891975
AE_bin3_202	Peaxi162Scf00198	1362126
AE_bin3_202	Peaxi162Scf00059	257265
AE_bin3_202	Peaxi162Scf00011	2691445
AE_bin3_202	Peaxi162Scf00692	278555
AE_bin3_202	Peaxi162Scf00871	410099
AE_bin3_202	Peaxi162Scf00102	85867
AE_bin3_202	Peaxi162Scf00933	286007
AE_bin3_202	Peaxi162Scf00957	230528
AE_bin3_202	Peaxi162Scf00331	540098
AE_bin3_202	Peaxi162Scf01149	312887
AE_bin3_202	Peaxi162Scf00121	2356390
AE_bin3_202	Peaxi162Scf00019	1608979
AE_bin3_202	Peaxi162Scf00124	1122920
AE_bin3_202	Peaxi162Scf00015	1374436
AE_bin3_202	Peaxi162Scf00353	598603
AE_bin3_202	Peaxi162Scf00307	988743
AE_bin3_202	Peaxi162Scf00573	154506
AE_bin3_202	Peaxi162Scf00871	397175
AE_bin3_202	Peaxi162Scf00092	1573099
AE_bin3_202	Peaxi162Scf00080	1328174
AE_bin3_202	Peaxi162Scf00080	1219531
AE_bin3_202	Peaxi162Scf00914	535981
AE_bin3_202	Peaxi162Scf00830	224810
AE_bin3_202	Peaxi162Scf00666	509558
AE_bin3_202	Peaxi162Scf00608	309182
AE_bin3_202	Peaxi162Scf00015	1530691
AE_bin3_202	Peaxi162Scf00233	1169124
AE_bin3_202	Peaxi162Scf00181	1043722
AE_bin3_202	Peaxi162Scf00167	954401
AE_bin3_202	Peaxi162Scf00331	920554
AE_bin3_202	Peaxi162Scf00903	231773
AE_bin3_202	Peaxi162Scf01089	59864
AE_bin3_202	Peaxi162Scf00333	250757
AE_bin3_202	Peaxi162Scf00269	483929
AE_bin3_202	Peaxi162Scf00121	2356420
AE_bin3_202	Peaxi162Scf00519	768548
AE_bin3_202	Peaxi162Scf01479	47364
AE_bin3_202	Peaxi162Scf01125	321093
AE_bin3_202	Peaxi162Scf01079	174679
AE_bin3_202	Peaxi162Scf00248	240505
AE_bin3_202	Peaxi162Scf00008	1996398
AE_bin3_202	Peaxi162Scf00777	504384
AE_bin3_202	Peaxi162Scf00206	1041605
AE_bin3_202	Peaxi162Scf00121	2356351
AE_bin3_202	Peaxi162Scf01089	15841
AE_bin3_202	Peaxi162Scf00353	133660
AE_bin3_202	Peaxi162Scf00206	303465
AE_bin3_202	Peaxi162Scf01089	59927
AE_bin3_202	Peaxi162Scf00294	860555
AE_bin3_202	Peaxi162Scf00573	154505
AE_bin3_202	Peaxi162Scf00710	348975
AE_bin3_202	Peaxi162Scf00113	1838597
AE_bin3_202	Peaxi162Scf00006	2558464
AE_bin3_202	Peaxi162Scf00307	413972
AE_bin3_202	Peaxi162Scf00198	1087080
AE_bin3_202	Peaxi162Scf00233	1169126
AE_bin3_202	Peaxi162Scf00519	644798
AE_bin3_202	Peaxi162Scf00871	241290
AE_bin3_202	Peaxi162Scf00871	268999
AE_bin3_202	Peaxi162Scf00917	651118
AE_bin3_202	Peaxi162Scf00777	516220
AE_bin3_202	Peaxi162Scf00943	491004
AE_bin3_202	Peaxi162Scf00307	169964
AE_bin3_202	Peaxi162Scf00777	504457
AE_bin3_202	Peaxi162Scf00530	26146
AE_bin3_202	Peaxi162Scf00202	221815
AE_bin3_202	Peaxi162Scf00248	191580
AE_bin3_202	Peaxi162Scf00368	14795
AE_bin3_202	Peaxi162Scf00331	93228
AE_bin3_202	Peaxi162Scf00490	55462
AE_bin3_202	Peaxi162Scf00124	1122956
AE_bin3_202	Peaxi162Scf00167	721207
AE_bin3_202	Peaxi162Scf00294	617673
AE_bin3_202	Peaxi162Scf00001	5758146
AE_bin3_202	Peaxi162Scf00443	760518
AE_bin3_202	Peaxi162Scf00015	1400172
AE_bin3_202	Peaxi162Scf00015	1124388
AE_bin3_202	Peaxi162Scf00149	1355514
AE_bin3_202	Peaxi162Scf00080	1400338
AE_bin3_202	Peaxi162Scf00443	166626
AE_bin3_202	Peaxi162Scf00238	1014000
AE_bin3_202	Peaxi162Scf00903	231784
AE_bin3_202	Peaxi162Scf00124	356208
AE_bin3_202	Peaxi162Scf00113	1547847
AE_bin3_202	Peaxi162Scf00710	252625
AE_bin3_202	Peaxi162Scf00269	1114970
AE_bin3_202	Peaxi162Scf00229	887501
AE_bin3_202	Peaxi162Scf00307	988744
AE_bin3_202	Peaxi162Scf00871	46242
AE_bin3_202	Peaxi162Scf00966	203649
AE_bin3_202	Peaxi162Scf01125	302814
AE_bin3_202	Peaxi162Scf00206	431594
AE_bin3_202	Peaxi162Scf00349	963441
AE_bin3_202	Peaxi162Scf00295	495570
AE_bin3_202	Peaxi162Scf00692	609978
AE_bin3_202	Peaxi162Scf00121	2356413
AE_bin3_202	Peaxi162Scf00011	2934904
AE_bin3_202	Peaxi162Scf00164	1097136
AE_bin3_202	Peaxi162Scf00019	1529969
AE_bin3_202	Peaxi162Scf00035	2246032
AE_bin3_202	Peaxi162Scf00087	993177
AE_bin3_202	Peaxi162Scf00124	651838
AE_bin3_202	Peaxi162Scf00331	93238
AE_bin3_202	Peaxi162Scf01079	174738
AE_bin3_202	Peaxi162Scf00229	501795
AE_bin3_202	Peaxi162Scf00113	1947229
AE_bin3_202	Peaxi162Scf00439	656254
AE_bin3_202	Peaxi162Scf00576	188050
AE_bin3_202	Peaxi162Scf00001	5704813
AE_bin3_202	Peaxi162Scf00957	230532
AE_bin3_202	Peaxi162Scf00519	877242
AE_bin3_202	Peaxi162Scf00059	124429
AE_bin3_202	Peaxi162Scf00530	755608
AE_bin3_202	Peaxi162Scf00368	14847
AE_bin3_202	Peaxi162Scf00218	940112
AE_bin3_202	Peaxi162Scf01350	39061
AE_bin3_202	Peaxi162Scf00027	815404
AE_bin3_202	Peaxi162Scf00113	439048
AE_bin3_202	Peaxi162Scf00027	276388
AE_bin3_202	Peaxi162Scf00777	513508
AE_bin3_202	Peaxi162Scf00218	298396
AE_bin3_202	Peaxi162Scf00167	357364
AE_bin3_202	Peaxi162Scf00295	1057278
AE_bin4_1	Peaxi162Scf00015	1290345
AE_bin5_1	Peaxi162Scf00045	2325856
AE_bin6_1	Peaxi162Scf00045	1273932
AE_bin7_5	Peaxi162Scf00045	1435281
AE_bin7_5	Peaxi162Scf00045	1584729
AE_bin7_5	Peaxi162Scf00045	1630140
AE_bin7_5	Peaxi162Scf00045	1435345
AE_bin7_5	Peaxi162Scf00045	1435344
AE_bin8_2	Peaxi162Scf00045	2196771
AE_bin8_2	Peaxi162Scf00045	2196759
AE_bin9_4	Peaxi162Scf00045	2252709
AE_bin9_4	Peaxi162Scf00045	2252669
AE_bin9_4	Peaxi162Scf00045	2253376
AE_bin9_4	Peaxi162Scf00045	2252700
AE_bin10_4	Peaxi162Scf00045	2325882
AE_bin10_4	Peaxi162Scf00045	2325832
AE_bin10_4	Peaxi162Scf00045	2325827
AE_bin10_4	Peaxi162Scf00045	2325829
AE_bin11_1	Peaxi162Scf00045	2436890
AE_bin12_2	Peaxi162Scf00317	56615
AE_bin12_2	Peaxi162Scf00317	56575
AE_bin13_2	Peaxi162Scf01205	86985
AE_bin13_2	Peaxi162Scf01205	86030
AE_bin14_5	Peaxi162Scf00075	1599871
AE_bin14_5	Peaxi162Scf00075	1599847
AE_bin14_5	Peaxi162Scf00075	1599864
AE_bin14_5	Peaxi162Scf00075	1537916
AE_bin14_5	Peaxi162Scf00075	1599906
AE_bin15_11	Peaxi162Scf01343	81091
AE_bin15_11	Peaxi162Scf00071	1125794
AE_bin15_11	Peaxi162Scf00075	1632513
AE_bin15_11	Peaxi162Scf01343	89730
AE_bin15_11	Peaxi162Scf00071	1003917
AE_bin15_11	Peaxi162Scf00071	847745
AE_bin15_11	Peaxi162Scf00071	996012
AE_bin15_11	Peaxi162Scf00075	1632499
AE_bin15_11	Peaxi162Scf00075	1632493
AE_bin15_11	Peaxi162Scf00071	1003871
AE_bin15_11	Peaxi162Scf01343	81058
AE_bin16_7	Peaxi162Scf00071	743309
AE_bin16_7	Peaxi162Scf00071	743356
AE_bin16_7	Peaxi162Scf00071	755799
AE_bin16_7	Peaxi162Scf00071	714725
AE_bin16_7	Peaxi162Scf00071	743306
AE_bin16_7	Peaxi162Scf00071	755821
AE_bin16_7	Peaxi162Scf00071	714797
AE_bin17_3	Peaxi162Scf00071	664981
AE_bin17_3	Peaxi162Scf00071	664991
AE_bin17_3	Peaxi162Scf00071	671002
AE_bin18_4	Peaxi162Scf00071	627938
AE_bin18_4	Peaxi162Scf00071	563907
AE_bin18_4	Peaxi162Scf00071	542891
AE_bin18_4	Peaxi162Scf00071	339012
AE_bin19_3	Peaxi162Scf00152	1555265
AE_bin19_3	Peaxi162Scf00152	1555262
AE_bin19_3	Peaxi162Scf00152	1555261
AE_bin20_2	Peaxi162Scf00152	1463949
AE_bin20_2	Peaxi162Scf00152	1498487
AE_bin21_3	Peaxi162Scf00152	975945
AE_bin21_3	Peaxi162Scf00152	975905
AE_bin21_3	Peaxi162Scf00152	975943
AE_bin22_3	Peaxi162Scf00152	863635
AE_bin22_3	Peaxi162Scf00152	859883
AE_bin22_3	Peaxi162Scf00152	863701
AE_bin23_1	Peaxi162Scf00152	57516
AE_bin24_2	Peaxi162Scf00684	582071
AE_bin24_2	Peaxi162Scf00684	582122
AE_bin25_3	Peaxi162Scf00078	1315431
AE_bin25_3	Peaxi162Scf00078	1232669
AE_bin25_3	Peaxi162Scf00684	28933
AE_bin26_3	Peaxi162Scf00078	581686
AE_bin26_3	Peaxi162Scf00078	533713
AE_bin26_3	Peaxi162Scf00078	1093031
AE_bin27_2	Peaxi162Scf00078	429597
AE_bin27_2	Peaxi162Scf00078	436111
AE_bin28_3	Peaxi162Scf00078	222206
AE_bin28_3	Peaxi162Scf00688	200607
AE_bin28_3	Peaxi162Scf00078	222223
AE_bin29_10	Peaxi162Scf00688	356736
AE_bin29_10	Peaxi162Scf00688	356812
AE_bin29_10	Peaxi162Scf00688	419822
AE_bin29_10	Peaxi162Scf00688	422111
AE_bin29_10	Peaxi162Scf00688	422110
AE_bin29_10	Peaxi162Scf00688	422102
AE_bin29_10	Peaxi162Scf00688	425821
AE_bin29_10	Peaxi162Scf00688	404389
AE_bin29_10	Peaxi162Scf00688	425864
AE_bin29_10	Peaxi162Scf00688	419773
AE_bin30_1	Peaxi162Scf00111	436877
AE_bin31_10	Peaxi162Scf00111	831411
AE_bin31_10	Peaxi162Scf00111	764929
AE_bin31_10	Peaxi162Scf00688	419760
AE_bin31_10	Peaxi162Scf00111	831360
AE_bin31_10	Peaxi162Scf00111	831368
AE_bin31_10	Peaxi162Scf00111	832339
AE_bin31_10	Peaxi162Scf00111	831365
AE_bin31_10	Peaxi162Scf00111	605586
AE_bin31_10	Peaxi162Scf00111	832304
AE_bin31_10	Peaxi162Scf00111	832308
AE_bin32_1	Peaxi162Scf00111	1345142
AE_bin33_4	Peaxi162Scf00111	1429523
AE_bin33_4	Peaxi162Scf00111	1430309
AE_bin33_4	Peaxi162Scf00111	1223138
AE_bin33_4	Peaxi162Scf00111	1359168
AE_bin34_7	Peaxi162Scf00998	81534
AE_bin34_7	Peaxi162Scf00111	1223147
AE_bin34_7	Peaxi162Scf00111	1250995
AE_bin34_7	Peaxi162Scf00111	1353721
AE_bin34_7	Peaxi162Scf00069	1354401
AE_bin34_7	Peaxi162Scf00111	1223160
AE_bin34_7	Peaxi162Scf00998	81564
AE_bin35_5	Peaxi162Scf00069	2091165
AE_bin35_5	Peaxi162Scf00069	2129851
AE_bin35_5	Peaxi162Scf00069	2105425
AE_bin35_5	Peaxi162Scf00069	2129880
AE_bin35_5	Peaxi162Scf00069	2091179
AE_bin36_8	Peaxi162Scf00069	1773706
AE_bin36_8	Peaxi162Scf01111	54922
AE_bin36_8	Peaxi162Scf00998	81561
AE_bin36_8	Peaxi162Scf01216	36582
AE_bin36_8	Peaxi162Scf00111	1251077
AE_bin36_8	Peaxi162Scf00069	1763989
AE_bin36_8	Peaxi162Scf01216	10442
AE_bin36_8	Peaxi162Scf00111	1529321
AE_bin37_2	Peaxi162Scf01216	137016
AE_bin37_2	Peaxi162Scf01216	137041
AE_bin38_3	Peaxi162Scf01086	18618
AE_bin38_3	Peaxi162Scf01574	12162
AE_bin38_3	Peaxi162Scf01574	10176
AE_bin39_7	Peaxi162Scf00450	854943
AE_bin39_7	Peaxi162Scf01086	66187
AE_bin39_7	Peaxi162Scf01086	66195
AE_bin39_7	Peaxi162Scf01086	66213
AE_bin39_7	Peaxi162Scf01086	241362
AE_bin39_7	Peaxi162Scf01086	231005
AE_bin39_7	Peaxi162Scf01086	66164
AE_bin40_5	Peaxi162Scf00450	908253
AE_bin40_5	Peaxi162Scf00450	854941
AE_bin40_5	Peaxi162Scf00450	915571
AE_bin40_5	Peaxi162Scf00235	339434
AE_bin40_5	Peaxi162Scf00450	842119
AE_bin41_3	Peaxi162Scf00612	163262
AE_bin41_3	Peaxi162Scf00450	840845
AE_bin41_3	Peaxi162Scf00450	840809
AE_bin42_5	Peaxi162Scf00235	897273
AE_bin42_5	Peaxi162Scf00235	903835
AE_bin42_5	Peaxi162Scf00235	544829
AE_bin42_5	Peaxi162Scf00235	821320
AE_bin42_5	Peaxi162Scf00235	903841
AE_bin43_2	Peaxi162Scf00285	865160
AE_bin43_2	Peaxi162Scf00285	865171
AE_bin44_4	Peaxi162Scf00776	27609
AE_bin44_4	Peaxi162Scf00007	1230149
AE_bin44_4	Peaxi162Scf00040	3013200
AE_bin44_4	Peaxi162Scf00802	213592
AE_bin45_9	Peaxi162Scf00921	150617
AE_bin45_9	Peaxi162Scf00776	27587
AE_bin45_9	Peaxi162Scf00040	3013160
AE_bin45_9	Peaxi162Scf00921	150620
AE_bin45_9	Peaxi162Scf00776	27617
AE_bin45_9	Peaxi162Scf00007	295669
AE_bin45_9	Peaxi162Scf00921	150605
AE_bin45_9	Peaxi162Scf00776	27599
AE_bin45_9	Peaxi162Scf00007	965180
AE_bin46_13	Peaxi162Scf00007	2890924
AE_bin46_13	Peaxi162Scf00132	753407
AE_bin46_13	Peaxi162Scf00040	3013227
AE_bin46_13	Peaxi162Scf00189	197999
AE_bin46_13	Peaxi162Scf00132	34160
AE_bin46_13	Peaxi162Scf00007	1638574
AE_bin46_13	Peaxi162Scf00132	688519
AE_bin46_13	Peaxi162Scf00189	197988
AE_bin46_13	Peaxi162Scf00981	486572
AE_bin46_13	Peaxi162Scf00007	1638268
AE_bin46_13	Peaxi162Scf00007	1638628
AE_bin46_13	Peaxi162Scf00132	756267
AE_bin46_13	Peaxi162Scf00132	507360
AE_bin47_11	Peaxi162Scf00132	121111
AE_bin47_11	Peaxi162Scf00469	138421
AE_bin47_11	Peaxi162Scf00189	198018
AE_bin47_11	Peaxi162Scf00132	31370
AE_bin47_11	Peaxi162Scf00132	31317
AE_bin47_11	Peaxi162Scf00007	1638283
AE_bin47_11	Peaxi162Scf00007	1638282
AE_bin47_11	Peaxi162Scf00845	118963
AE_bin47_11	Peaxi162Scf00189	197993
AE_bin47_11	Peaxi162Scf00469	59989
AE_bin47_11	Peaxi162Scf00132	31391
AE_bin48_10	Peaxi162Scf00845	218354
AE_bin48_10	Peaxi162Scf00189	198013
AE_bin48_10	Peaxi162Scf00040	3013228
AE_bin48_10	Peaxi162Scf00040	3013219
AE_bin48_10	Peaxi162Scf00469	59952
AE_bin48_10	Peaxi162Scf00132	756252
AE_bin48_10	Peaxi162Scf00004	2466437
AE_bin48_10	Peaxi162Scf00189	55922
AE_bin48_10	Peaxi162Scf00040	3013170
AE_bin48_10	Peaxi162Scf00845	436852
AE_bin49_8	Peaxi162Scf00469	679328
AE_bin49_8	Peaxi162Scf00469	531466
AE_bin49_8	Peaxi162Scf01415	8330
AE_bin49_8	Peaxi162Scf00469	138441
AE_bin49_8	Peaxi162Scf00040	3013234
AE_bin49_8	Peaxi162Scf00845	224912
AE_bin49_8	Peaxi162Scf00132	456191
AE_bin49_8	Peaxi162Scf00469	674000
AE_bin50_8	Peaxi162Scf00391	779779
AE_bin50_8	Peaxi162Scf00154	746871
AE_bin50_8	Peaxi162Scf00154	166316
AE_bin50_8	Peaxi162Scf00320	335395
AE_bin50_8	Peaxi162Scf01013	188176
AE_bin50_8	Peaxi162Scf00181	71462
AE_bin50_8	Peaxi162Scf00154	166293
AE_bin50_8	Peaxi162Scf00469	854349
AE_bin51_9	Peaxi162Scf00560	795231
AE_bin51_9	Peaxi162Scf00154	166321
AE_bin51_9	Peaxi162Scf00391	535497
AE_bin51_9	Peaxi162Scf00391	829579
AE_bin51_9	Peaxi162Scf00231	537619
AE_bin51_9	Peaxi162Scf00231	537623
AE_bin51_9	Peaxi162Scf00320	72324
AE_bin51_9	Peaxi162Scf00452	837227
AE_bin51_9	Peaxi162Scf00391	510747
AE_bin52_48	Peaxi162Scf00252	177959
AE_bin52_48	Peaxi162Scf00164	1097188
AE_bin52_48	Peaxi162Scf00232	1153813
AE_bin52_48	Peaxi162Scf00452	370715
AE_bin52_48	Peaxi162Scf00320	233428
AE_bin52_48	Peaxi162Scf00457	193317
AE_bin52_48	Peaxi162Scf00232	611782
AE_bin52_48	Peaxi162Scf01566	22633
AE_bin52_48	Peaxi162Scf01838	62162
AE_bin52_48	Peaxi162Scf00320	137417
AE_bin52_48	Peaxi162Scf01838	62170
AE_bin52_48	Peaxi162Scf01313	301665
AE_bin52_48	Peaxi162Scf00231	1291124
AE_bin52_48	Peaxi162Scf00452	938168
AE_bin52_48	Peaxi162Scf00452	736198
AE_bin52_48	Peaxi162Scf00320	72351
AE_bin52_48	Peaxi162Scf00088	1151470
AE_bin52_48	Peaxi162Scf00238	1013936
AE_bin52_48	Peaxi162Scf00457	195248
AE_bin52_48	Peaxi162Scf00452	350297
AE_bin52_48	Peaxi162Scf00087	1967049
AE_bin52_48	Peaxi162Scf00452	736187
AE_bin52_48	Peaxi162Scf00038	647722
AE_bin52_48	Peaxi162Scf00232	720139
AE_bin52_48	Peaxi162Scf00046	209701
AE_bin52_48	Peaxi162Scf00452	938150
AE_bin52_48	Peaxi162Scf01566	89943
AE_bin52_48	Peaxi162Scf00452	938162
AE_bin52_48	Peaxi162Scf00320	187473
AE_bin52_48	Peaxi162Scf00452	370783
AE_bin52_48	Peaxi162Scf00088	668780
AE_bin52_48	Peaxi162Scf00452	350287
AE_bin52_48	Peaxi162Scf00452	287872
AE_bin52_48	Peaxi162Scf00320	187494
AE_bin52_48	Peaxi162Scf00530	218563
AE_bin52_48	Peaxi162Scf00465	588208
AE_bin52_48	Peaxi162Scf00088	1378087
AE_bin52_48	Peaxi162Scf00046	209763
AE_bin52_48	Peaxi162Scf00320	4244
AE_bin52_48	Peaxi162Scf00324	298608
AE_bin52_48	Peaxi162Scf00452	370737
AE_bin52_48	Peaxi162Scf00343	995120
AE_bin52_48	Peaxi162Scf00324	688606
AE_bin52_48	Peaxi162Scf01838	57919
AE_bin52_48	Peaxi162Scf00452	938166
AE_bin52_48	Peaxi162Scf00452	647695
AE_bin52_48	Peaxi162Scf00452	938167
AE_bin52_48	Peaxi162Scf00942	72701
AE_bin53_107	Peaxi162Scf00423	762458
AE_bin53_107	Peaxi162Scf00088	1416785
AE_bin53_107	Peaxi162Scf00191	1394406
AE_bin53_107	Peaxi162Scf00248	191617
AE_bin53_107	Peaxi162Scf00666	268048
AE_bin53_107	Peaxi162Scf00154	185054
AE_bin53_107	Peaxi162Scf00038	711730
AE_bin53_107	Peaxi162Scf00046	209764
AE_bin53_107	Peaxi162Scf00232	95968
AE_bin53_107	Peaxi162Scf00608	707202
AE_bin53_107	Peaxi162Scf00176	1524995
AE_bin53_107	Peaxi162Scf00959	95223
AE_bin53_107	Peaxi162Scf01164	251062
AE_bin53_107	Peaxi162Scf00888	154633
AE_bin53_107	Peaxi162Scf00038	266409
AE_bin53_107	Peaxi162Scf00167	954368
AE_bin53_107	Peaxi162Scf00088	1151480
AE_bin53_107	Peaxi162Scf00164	509033
AE_bin53_107	Peaxi162Scf00156	137767
AE_bin53_107	Peaxi162Scf00139	1022690
AE_bin53_107	Peaxi162Scf00139	1022748
AE_bin53_107	Peaxi162Scf01347	144278
AE_bin53_107	Peaxi162Scf00716	614955
AE_bin53_107	Peaxi162Scf00324	833019
AE_bin53_107	Peaxi162Scf00121	1044096
AE_bin53_107	Peaxi162Scf00359	312802
AE_bin53_107	Peaxi162Scf00027	381437
AE_bin53_107	Peaxi162Scf00006	5118572
AE_bin53_107	Peaxi162Scf00232	143015
AE_bin53_107	Peaxi162Scf01164	55613
AE_bin53_107	Peaxi162Scf00088	1378073
AE_bin53_107	Peaxi162Scf00519	532243
AE_bin53_107	Peaxi162Scf01566	94147
AE_bin53_107	Peaxi162Scf01526	49184
AE_bin53_107	Peaxi162Scf00347	721920
AE_bin53_107	Peaxi162Scf00088	668832
AE_bin53_107	Peaxi162Scf00046	209702
AE_bin53_107	Peaxi162Scf00015	1509868
AE_bin53_107	Peaxi162Scf00407	282383
AE_bin53_107	Peaxi162Scf00560	462148
AE_bin53_107	Peaxi162Scf00164	1237065
AE_bin53_107	Peaxi162Scf00959	95271
AE_bin53_107	Peaxi162Scf00424	179591
AE_bin53_107	Peaxi162Scf00015	1286780
AE_bin53_107	Peaxi162Scf00027	438236
AE_bin53_107	Peaxi162Scf00027	438267
AE_bin53_107	Peaxi162Scf00038	266421
AE_bin53_107	Peaxi162Scf00027	381461
AE_bin53_107	Peaxi162Scf00424	370562
AE_bin53_107	Peaxi162Scf00331	913876
AE_bin53_107	Peaxi162Scf00191	1249750
AE_bin53_107	Peaxi162Scf00627	503666
AE_bin53_107	Peaxi162Scf00393	573315
AE_bin53_107	Peaxi162Scf00351	650852
AE_bin53_107	Peaxi162Scf00218	294330
AE_bin53_107	Peaxi162Scf01347	100471
AE_bin53_107	Peaxi162Scf00232	92544
AE_bin53_107	Peaxi162Scf00359	707743
AE_bin53_107	Peaxi162Scf00934	271826
AE_bin53_107	Peaxi162Scf00393	757570
AE_bin53_107	Peaxi162Scf00191	1394468
AE_bin53_107	Peaxi162Scf00950	468374
AE_bin53_107	Peaxi162Scf00777	391934
AE_bin53_107	Peaxi162Scf00156	137795
AE_bin53_107	Peaxi162Scf00191	1394413
AE_bin53_107	Peaxi162Scf00038	266370
AE_bin53_107	Peaxi162Scf00359	901127
AE_bin53_107	Peaxi162Scf01164	251039
AE_bin53_107	Peaxi162Scf00716	368194
AE_bin53_107	Peaxi162Scf00206	431600
AE_bin53_107	Peaxi162Scf00046	878785
AE_bin53_107	Peaxi162Scf00232	92598
AE_bin53_107	Peaxi162Scf00232	95984
AE_bin53_107	Peaxi162Scf01164	177765
AE_bin53_107	Peaxi162Scf00423	808587
AE_bin53_107	Peaxi162Scf00088	668782
AE_bin53_107	Peaxi162Scf00038	647789
AE_bin53_107	Peaxi162Scf00046	209715
AE_bin53_107	Peaxi162Scf00218	587378
AE_bin53_107	Peaxi162Scf00347	773697
AE_bin53_107	Peaxi162Scf00234	15549
AE_bin53_107	Peaxi162Scf00939	209623
AE_bin53_107	Peaxi162Scf00678	127921
AE_bin53_107	Peaxi162Scf00218	831299
AE_bin53_107	Peaxi162Scf00991	176110
AE_bin53_107	Peaxi162Scf00799	216827
AE_bin53_107	Peaxi162Scf00457	199717
AE_bin53_107	Peaxi162Scf00027	1742549
AE_bin53_107	Peaxi162Scf00351	650885
AE_bin53_107	Peaxi162Scf00490	98346
AE_bin53_107	Peaxi162Scf00046	209723
AE_bin53_107	Peaxi162Scf00351	650846
AE_bin53_107	Peaxi162Scf00164	1210810
AE_bin53_107	Peaxi162Scf00206	973052
AE_bin53_107	Peaxi162Scf00139	1235588
AE_bin53_107	Peaxi162Scf00164	1166421
AE_bin53_107	Peaxi162Scf00347	1006767
AE_bin53_107	Peaxi162Scf00371	1052088
AE_bin53_107	Peaxi162Scf01270	9453
AE_bin53_107	Peaxi162Scf00088	1151418
AE_bin53_107	Peaxi162Scf00347	259807
AE_bin53_107	Peaxi162Scf00423	762467
AE_bin53_107	Peaxi162Scf00027	2227963
AE_bin53_107	Peaxi162Scf00232	505277
AE_bin53_107	Peaxi162Scf00959	470283
AE_bin53_107	Peaxi162Scf00046	55376
AE_bin53_107	Peaxi162Scf00324	833021
AE_bin54_152	Peaxi162Scf00019	1530008
AE_bin54_152	Peaxi162Scf00666	268059
AE_bin54_152	Peaxi162Scf00218	904918
AE_bin54_152	Peaxi162Scf00232	334509
AE_bin54_152	Peaxi162Scf00519	396298
AE_bin54_152	Peaxi162Scf00580	311450
AE_bin54_152	Peaxi162Scf00307	640935
AE_bin54_152	Peaxi162Scf00385	1571772
AE_bin54_152	Peaxi162Scf00267	1052966
AE_bin54_152	Peaxi162Scf00059	124497
AE_bin54_152	Peaxi162Scf00834	104826
AE_bin54_152	Peaxi162Scf00154	185074
AE_bin54_152	Peaxi162Scf02748	48149
AE_bin54_152	Peaxi162Scf00353	124942
AE_bin54_152	Peaxi162Scf00102	192875
AE_bin54_152	Peaxi162Scf00424	36275
AE_bin54_152	Peaxi162Scf00610	460907
AE_bin54_152	Peaxi162Scf00443	473636
AE_bin54_152	Peaxi162Scf00081	110861
AE_bin54_152	Peaxi162Scf00044	1702049
AE_bin54_152	Peaxi162Scf00031	1206707
AE_bin54_152	Peaxi162Scf00027	2519613
AE_bin54_152	Peaxi162Scf00950	625154
AE_bin54_152	Peaxi162Scf00678	127931
AE_bin54_152	Peaxi162Scf00218	1108408
AE_bin54_152	Peaxi162Scf00367	50502
AE_bin54_152	Peaxi162Scf00027	407604
AE_bin54_152	Peaxi162Scf00164	1170991
AE_bin54_152	Peaxi162Scf00238	1013978
AE_bin54_152	Peaxi162Scf00610	349111
AE_bin54_152	Peaxi162Scf00156	1240622
AE_bin54_152	Peaxi162Scf00218	1108461
AE_bin54_152	Peaxi162Scf00565	301337
AE_bin54_152	Peaxi162Scf00035	2110668
AE_bin54_152	Peaxi162Scf00871	281749
AE_bin54_152	Peaxi162Scf00530	676602
AE_bin54_152	Peaxi162Scf00950	625276
AE_bin54_152	Peaxi162Scf00019	384313
AE_bin54_152	Peaxi162Scf00206	303431
AE_bin54_152	Peaxi162Scf00927	223978
AE_bin54_152	Peaxi162Scf00156	79323
AE_bin54_152	Peaxi162Scf00080	888805
AE_bin54_152	Peaxi162Scf00950	625315
AE_bin54_152	Peaxi162Scf00294	617674
AE_bin54_152	Peaxi162Scf00087	1967047
AE_bin54_152	Peaxi162Scf00011	3435061
AE_bin54_152	Peaxi162Scf00331	1099104
AE_bin54_152	Peaxi162Scf00103	2264078
AE_bin54_152	Peaxi162Scf00080	888788
AE_bin54_152	Peaxi162Scf00176	1525034
AE_bin54_152	Peaxi162Scf00257	1659604
AE_bin54_152	Peaxi162Scf00666	509569
AE_bin54_152	Peaxi162Scf00519	396300
AE_bin54_152	Peaxi162Scf00257	1366215
AE_bin54_152	Peaxi162Scf03709	12715
AE_bin54_152	Peaxi162Scf00576	498640
AE_bin54_152	Peaxi162Scf01038	222901
AE_bin54_152	Peaxi162Scf00113	409299
AE_bin54_152	Peaxi162Scf00081	503897
AE_bin54_152	Peaxi162Scf00121	2356422
AE_bin54_152	Peaxi162Scf00004	31827
AE_bin54_152	Peaxi162Scf00102	85836
AE_bin54_152	Peaxi162Scf00018	98021
AE_bin54_152	Peaxi162Scf01149	221202
AE_bin54_152	Peaxi162Scf00088	1196941
AE_bin54_152	Peaxi162Scf00245	575834
AE_bin54_152	Peaxi162Scf00241	755168
AE_bin54_152	Peaxi162Scf00269	202068
AE_bin54_152	Peaxi162Scf00121	1291317
AE_bin54_152	Peaxi162Scf00206	973054
AE_bin54_152	Peaxi162Scf00011	3056935
AE_bin54_152	Peaxi162Scf00181	330854
AE_bin54_152	Peaxi162Scf00019	1507574
AE_bin54_152	Peaxi162Scf00113	439042
AE_bin54_152	Peaxi162Scf00011	3294108
AE_bin54_152	Peaxi162Scf00519	400412
AE_bin54_152	Peaxi162Scf00424	36237
AE_bin54_152	Peaxi162Scf00019	384315
AE_bin54_152	Peaxi162Scf00218	587413
AE_bin54_152	Peaxi162Scf00401	629816
AE_bin54_152	Peaxi162Scf00950	389681
AE_bin54_152	Peaxi162Scf00015	2057009
AE_bin54_152	Peaxi162Scf00431	655272
AE_bin54_152	Peaxi162Scf00008	1922215
AE_bin54_152	Peaxi162Scf00164	1171015
AE_bin54_152	Peaxi162Scf00176	1501222
AE_bin54_152	Peaxi162Scf00011	3354634
AE_bin54_152	Peaxi162Scf00248	53336
AE_bin54_152	Peaxi162Scf00950	643397
AE_bin54_152	Peaxi162Scf00530	45187
AE_bin54_152	Peaxi162Scf00139	1147248
AE_bin54_152	Peaxi162Scf00008	1922208
AE_bin54_152	Peaxi162Scf00103	2236711
AE_bin54_152	Peaxi162Scf00833	517218
AE_bin54_152	Peaxi162Scf00248	53337
AE_bin54_152	Peaxi162Scf00490	55415
AE_bin54_152	Peaxi162Scf00198	866821
AE_bin54_152	Peaxi162Scf00401	660783
AE_bin54_152	Peaxi162Scf00081	503861
AE_bin54_152	Peaxi162Scf00307	1076345
AE_bin54_152	Peaxi162Scf00015	2203456
AE_bin54_152	Peaxi162Scf00102	192845
AE_bin54_152	Peaxi162Scf00218	587389
AE_bin54_152	Peaxi162Scf00081	388725
AE_bin54_152	Peaxi162Scf00238	582325
AE_bin54_152	Peaxi162Scf00198	1362094
AE_bin54_152	Peaxi162Scf00231	928046
AE_bin54_152	Peaxi162Scf00218	904931
AE_bin54_152	Peaxi162Scf00218	684526
AE_bin54_152	Peaxi162Scf00206	972984
AE_bin54_152	Peaxi162Scf00164	1237002
AE_bin54_152	Peaxi162Scf00059	1050501
AE_bin54_152	Peaxi162Scf00530	755599
AE_bin54_152	Peaxi162Scf00202	152847
AE_bin54_152	Peaxi162Scf00167	954403
AE_bin54_152	Peaxi162Scf00080	894223
AE_bin54_152	Peaxi162Scf01414	33107
AE_bin54_152	Peaxi162Scf00385	1517248
AE_bin54_152	Peaxi162Scf00004	153479
AE_bin54_152	Peaxi162Scf00241	755144
AE_bin54_152	Peaxi162Scf00218	662592
AE_bin54_152	Peaxi162Scf00367	456591
AE_bin54_152	Peaxi162Scf00102	192844
AE_bin54_152	Peaxi162Scf00167	954366
AE_bin54_152	Peaxi162Scf00164	1041880
AE_bin54_152	Peaxi162Scf00019	952105
AE_bin54_152	Peaxi162Scf00218	587390
AE_bin54_152	Peaxi162Scf00088	1196924
AE_bin54_152	Peaxi162Scf00888	618541
AE_bin54_152	Peaxi162Scf00519	183682
AE_bin54_152	Peaxi162Scf00887	335842
AE_bin54_152	Peaxi162Scf00121	2356350
AE_bin54_152	Peaxi162Scf00181	1041658
AE_bin54_152	Peaxi162Scf00081	503935
AE_bin54_152	Peaxi162Scf00530	567614
AE_bin54_152	Peaxi162Scf00490	98358
AE_bin54_152	Peaxi162Scf00176	1411794
AE_bin54_152	Peaxi162Scf00403	597177
AE_bin54_152	Peaxi162Scf00530	878879
AE_bin54_152	Peaxi162Scf00049	1554069
AE_bin54_152	Peaxi162Scf00015	2686740
AE_bin54_152	Peaxi162Scf00121	1291249
AE_bin54_152	Peaxi162Scf00103	2189149
AE_bin54_152	Peaxi162Scf00203	1306719
AE_bin54_152	Peaxi162Scf00331	1099148
AE_bin54_152	Peaxi162Scf00519	396260
AE_bin54_152	Peaxi162Scf00087	2242117
AE_bin54_152	Peaxi162Scf00206	431566
AE_bin54_152	Peaxi162Scf00950	389693
AE_bin54_152	Peaxi162Scf00233	1169149
AE_bin54_152	Peaxi162Scf00019	752389
AE_bin54_152	Peaxi162Scf00218	1108424
AE_bin55_14	Peaxi162Scf00139	994730
AE_bin55_14	Peaxi162Scf00313	45922
AE_bin55_14	Peaxi162Scf00267	16116
AE_bin55_14	Peaxi162Scf00080	888808
AE_bin55_14	Peaxi162Scf00393	738745
AE_bin55_14	Peaxi162Scf00692	278536
AE_bin55_14	Peaxi162Scf00888	426505
AE_bin55_14	Peaxi162Scf00059	124506
AE_bin55_14	Peaxi162Scf00059	964119
AE_bin55_14	Peaxi162Scf00367	456547
AE_bin55_14	Peaxi162Scf00530	148970
AE_bin55_14	Peaxi162Scf00008	1957217
AE_bin55_14	Peaxi162Scf00790	61364
AE_bin55_14	Peaxi162Scf00139	994793
AE_bin56_26	Peaxi162Scf00241	755187
AE_bin56_26	Peaxi162Scf00015	2155711
AE_bin56_26	Peaxi162Scf00218	904914
AE_bin56_26	Peaxi162Scf00206	956110
AE_bin56_26	Peaxi162Scf03709	12749
AE_bin56_26	Peaxi162Scf00424	259750
AE_bin56_26	Peaxi162Scf00530	755631
AE_bin56_26	Peaxi162Scf00081	65169
AE_bin56_26	Peaxi162Scf00004	153530
AE_bin56_26	Peaxi162Scf00035	2412783
AE_bin56_26	Peaxi162Scf00245	966484
AE_bin56_26	Peaxi162Scf00530	232966
AE_bin56_26	Peaxi162Scf00320	4201
AE_bin56_26	Peaxi162Scf00439	795062
AE_bin56_26	Peaxi162Scf00038	403236
AE_bin56_26	Peaxi162Scf00666	509567
AE_bin56_26	Peaxi162Scf00015	1352132
AE_bin56_26	Peaxi162Scf00006	2558442
AE_bin56_26	Peaxi162Scf00950	389678
AE_bin56_26	Peaxi162Scf01526	49185
AE_bin56_26	Peaxi162Scf00027	1503811
AE_bin56_26	Peaxi162Scf00155	1224110
AE_bin56_26	Peaxi162Scf00080	894221
AE_bin56_26	Peaxi162Scf00081	503890
AE_bin56_26	Peaxi162Scf00295	751206
AE_bin56_26	Peaxi162Scf00331	79332
AE_bin57_33	Peaxi162Scf00164	1421398
AE_bin57_33	Peaxi162Scf00901	378784
AE_bin57_33	Peaxi162Scf00367	16743
AE_bin57_33	Peaxi162Scf00887	60280
AE_bin57_33	Peaxi162Scf00046	878758
AE_bin57_33	Peaxi162Scf00046	165904
AE_bin57_33	Peaxi162Scf00038	655258
AE_bin57_33	Peaxi162Scf00164	1344357
AE_bin57_33	Peaxi162Scf00359	1201832
AE_bin57_33	Peaxi162Scf00167	956663
AE_bin57_33	Peaxi162Scf01347	238313
AE_bin57_33	Peaxi162Scf00164	1514329
AE_bin57_33	Peaxi162Scf00231	1289529
AE_bin57_33	Peaxi162Scf00164	1421349
AE_bin57_33	Peaxi162Scf00359	1219656
AE_bin57_33	Peaxi162Scf00530	878916
AE_bin57_33	Peaxi162Scf00395	343521
AE_bin57_33	Peaxi162Scf00154	185100
AE_bin57_33	Peaxi162Scf00917	50989
AE_bin57_33	Peaxi162Scf00164	1514267
AE_bin57_33	Peaxi162Scf00497	610103
AE_bin57_33	Peaxi162Scf00403	613014
AE_bin57_33	Peaxi162Scf01125	36608
AE_bin57_33	Peaxi162Scf00088	773312
AE_bin57_33	Peaxi162Scf00044	1526633
AE_bin57_33	Peaxi162Scf00167	956632
AE_bin57_33	Peaxi162Scf00121	1255876
AE_bin57_33	Peaxi162Scf00833	447361
AE_bin57_33	Peaxi162Scf00176	1525025
AE_bin57_33	Peaxi162Scf00245	379967
AE_bin57_33	Peaxi162Scf00102	6398
AE_bin57_33	Peaxi162Scf00155	1029114
AE_bin57_33	Peaxi162Scf00324	832973
AE_bin58_12	Peaxi162Scf00248	53691
AE_bin58_12	Peaxi162Scf00015	1331917
AE_bin58_12	Peaxi162Scf00218	137075
AE_bin58_12	Peaxi162Scf00121	583592
AE_bin58_12	Peaxi162Scf00790	45339
AE_bin58_12	Peaxi162Scf00991	362778
AE_bin58_12	Peaxi162Scf00403	596722
AE_bin58_12	Peaxi162Scf00046	165914
AE_bin58_12	Peaxi162Scf00167	954349
AE_bin58_12	Peaxi162Scf00080	1751660
AE_bin58_12	Peaxi162Scf00956	90338
AE_bin58_12	Peaxi162Scf00229	514915
AE_bin59_1	Peaxi162Scf00530	520895
AE_bin60_29	Peaxi162Scf00443	117578
AE_bin60_29	Peaxi162Scf00019	952131
AE_bin60_29	Peaxi162Scf00038	655225
AE_bin60_29	Peaxi162Scf00124	737179
AE_bin60_29	Peaxi162Scf00198	1362107
AE_bin60_29	Peaxi162Scf00576	64765
AE_bin60_29	Peaxi162Scf00385	1517296
AE_bin60_29	Peaxi162Scf00059	1319261
AE_bin60_29	Peaxi162Scf00044	1702014
AE_bin60_29	Peaxi162Scf00080	1751675
AE_bin60_29	Peaxi162Scf01125	315806
AE_bin60_29	Peaxi162Scf00008	2057380
AE_bin60_29	Peaxi162Scf00167	956684
AE_bin60_29	Peaxi162Scf00331	546433
AE_bin60_29	Peaxi162Scf00950	420544
AE_bin60_29	Peaxi162Scf00046	165880
AE_bin60_29	Peaxi162Scf00530	755588
AE_bin60_29	Peaxi162Scf00206	956141
AE_bin60_29	Peaxi162Scf00027	1350345
AE_bin60_29	Peaxi162Scf00167	1223008
AE_bin60_29	Peaxi162Scf01142	61540
AE_bin60_29	Peaxi162Scf00925	7740
AE_bin60_29	Peaxi162Scf00059	1678018
AE_bin60_29	Peaxi162Scf00008	3322522
AE_bin60_29	Peaxi162Scf00027	1786889
AE_bin60_29	Peaxi162Scf00080	888803
AE_bin60_29	Peaxi162Scf00156	79365
AE_bin60_29	Peaxi162Scf00198	913475
AE_bin60_29	Peaxi162Scf00176	1411778
AE_bin61_3	Peaxi162Scf00324	121732
AE_bin61_3	Peaxi162Scf00232	916523
AE_bin61_3	Peaxi162Scf00320	21271
AE_bin62_124	Peaxi162Scf00027	364313
AE_bin62_124	Peaxi162Scf00666	268105
AE_bin62_124	Peaxi162Scf00218	590127
AE_bin62_124	Peaxi162Scf00218	298440
AE_bin62_124	Peaxi162Scf00004	153465
AE_bin62_124	Peaxi162Scf00218	587388
AE_bin62_124	Peaxi162Scf00015	1209443
AE_bin62_124	Peaxi162Scf00113	600771
AE_bin62_124	Peaxi162Scf00167	956652
AE_bin62_124	Peaxi162Scf00950	614185
AE_bin62_124	Peaxi162Scf00019	1529992
AE_bin62_124	Peaxi162Scf00088	1726670
AE_bin62_124	Peaxi162Scf00269	704940
AE_bin62_124	Peaxi162Scf00176	1501269
AE_bin62_124	Peaxi162Scf00351	857040
AE_bin62_124	Peaxi162Scf00519	396312
AE_bin62_124	Peaxi162Scf00790	45354
AE_bin62_124	Peaxi162Scf00008	4608134
AE_bin62_124	Peaxi162Scf00167	956659
AE_bin62_124	Peaxi162Scf00218	294287
AE_bin62_124	Peaxi162Scf00103	1822864
AE_bin62_124	Peaxi162Scf00530	878899
AE_bin62_124	Peaxi162Scf00015	1509867
AE_bin62_124	Peaxi162Scf00233	389372
AE_bin62_124	Peaxi162Scf00888	426567
AE_bin62_124	Peaxi162Scf01258	4801
AE_bin62_124	Peaxi162Scf00267	582844
AE_bin62_124	Peaxi162Scf00167	956673
AE_bin62_124	Peaxi162Scf00202	332350
AE_bin62_124	Peaxi162Scf00206	973043
AE_bin62_124	Peaxi162Scf00093	1057896
AE_bin62_124	Peaxi162Scf00424	370593
AE_bin62_124	Peaxi162Scf00218	137230
AE_bin62_124	Peaxi162Scf00027	381421
AE_bin62_124	Peaxi162Scf00367	456541
AE_bin62_124	Peaxi162Scf00004	153535
AE_bin62_124	Peaxi162Scf00218	590086
AE_bin62_124	Peaxi162Scf00380	95645
AE_bin62_124	Peaxi162Scf00525	702015
AE_bin62_124	Peaxi162Scf00245	1202910
AE_bin62_124	Peaxi162Scf00371	1052107
AE_bin62_124	Peaxi162Scf00269	574436
AE_bin62_124	Peaxi162Scf00044	1594704
AE_bin62_124	Peaxi162Scf00950	614123
AE_bin62_124	Peaxi162Scf00038	655250
AE_bin62_124	Peaxi162Scf00833	533899
AE_bin62_124	Peaxi162Scf00004	153494
AE_bin62_124	Peaxi162Scf00241	1264144
AE_bin62_124	Peaxi162Scf00784	305683
AE_bin62_124	Peaxi162Scf00202	332394
AE_bin62_124	Peaxi162Scf00008	1740328
AE_bin62_124	Peaxi162Scf00093	113367
AE_bin62_124	Peaxi162Scf00027	3086815
AE_bin62_124	Peaxi162Scf00449	46560
AE_bin62_124	Peaxi162Scf00347	876551
AE_bin62_124	Peaxi162Scf00164	1463470
AE_bin62_124	Peaxi162Scf00950	468384
AE_bin62_124	Peaxi162Scf00950	825167
AE_bin62_124	Peaxi162Scf00343	861109
AE_bin62_124	Peaxi162Scf00088	773315
AE_bin62_124	Peaxi162Scf00088	1726669
AE_bin62_124	Peaxi162Scf00241	1264131
AE_bin62_124	Peaxi162Scf00164	1344377
AE_bin62_124	Peaxi162Scf00666	20712
AE_bin62_124	Peaxi162Scf00018	1631839
AE_bin62_124	Peaxi162Scf00530	520905
AE_bin62_124	Peaxi162Scf00234	15522
AE_bin62_124	Peaxi162Scf00035	1669339
AE_bin62_124	Peaxi162Scf00519	877186
AE_bin62_124	Peaxi162Scf00181	330815
AE_bin62_124	Peaxi162Scf00889	65136
AE_bin62_124	Peaxi162Scf00241	1264103
AE_bin62_124	Peaxi162Scf01125	36655
AE_bin62_124	Peaxi162Scf00229	828161
AE_bin62_124	Peaxi162Scf00395	343554
AE_bin62_124	Peaxi162Scf00044	1946840
AE_bin62_124	Peaxi162Scf00093	236216
AE_bin62_124	Peaxi162Scf00044	1597384
AE_bin62_124	Peaxi162Scf00206	972983
AE_bin62_124	Peaxi162Scf00231	1289532
AE_bin62_124	Peaxi162Scf00678	133041
AE_bin62_124	Peaxi162Scf00371	666833
AE_bin62_124	Peaxi162Scf00088	773259
AE_bin62_124	Peaxi162Scf00203	1455109
AE_bin62_124	Peaxi162Scf00608	573133
AE_bin62_124	Peaxi162Scf00203	1236909
AE_bin62_124	Peaxi162Scf00218	587403
AE_bin62_124	Peaxi162Scf00046	165853
AE_bin62_124	Peaxi162Scf73148	3213
AE_bin62_124	Peaxi162Scf00585	883978
AE_bin62_124	Peaxi162Scf00011	3435056
AE_bin62_124	Peaxi162Scf00218	590100
AE_bin62_124	Peaxi162Scf00080	1400304
AE_bin62_124	Peaxi162Scf00027	364312
AE_bin62_124	Peaxi162Scf01149	197641
AE_bin62_124	Peaxi162Scf00234	15500
AE_bin62_124	Peaxi162Scf00156	137817
AE_bin62_124	Peaxi162Scf00610	19933
AE_bin62_124	Peaxi162Scf00218	1364583
AE_bin62_124	Peaxi162Scf00901	299116
AE_bin62_124	Peaxi162Scf00218	713468
AE_bin62_124	Peaxi162Scf00202	332371
AE_bin62_124	Peaxi162Scf00233	389337
AE_bin62_124	Peaxi162Scf00950	389698
AE_bin62_124	Peaxi162Scf00490	185655
AE_bin62_124	Peaxi162Scf00490	98356
AE_bin62_124	Peaxi162Scf00008	1996424
AE_bin62_124	Peaxi162Scf00088	1726688
AE_bin62_124	Peaxi162Scf00269	891527
AE_bin62_124	Peaxi162Scf01149	221211
AE_bin62_124	Peaxi162Scf00019	371841
AE_bin62_124	Peaxi162Scf00218	662563
AE_bin62_124	Peaxi162Scf00245	860077
AE_bin62_124	Peaxi162Scf00218	713487
AE_bin62_124	Peaxi162Scf00790	45338
AE_bin62_124	Peaxi162Scf00530	567675
AE_bin62_124	Peaxi162Scf00046	570365
AE_bin62_124	Peaxi162Scf00307	1337066
AE_bin62_124	Peaxi162Scf00367	50438
AE_bin62_124	Peaxi162Scf00011	2443954
AE_bin62_124	Peaxi162Scf00087	1299739
AE_bin62_124	Peaxi162Scf00081	110888
AE_bin62_124	Peaxi162Scf00176	1524044
AE_bin62_124	Peaxi162Scf00525	584422
AE_bin63_260	Peaxi162Scf00248	1306016
AE_bin63_260	Peaxi162Scf00353	887057
AE_bin63_260	Peaxi162Scf00229	559798
AE_bin63_260	Peaxi162Scf00608	317002
AE_bin63_260	Peaxi162Scf00585	735619
AE_bin63_260	Peaxi162Scf00830	37780
AE_bin63_260	Peaxi162Scf00015	1804245
AE_bin63_260	Peaxi162Scf00576	498579
AE_bin63_260	Peaxi162Scf00019	384312
AE_bin63_260	Peaxi162Scf00103	1822853
AE_bin63_260	Peaxi162Scf00001	5375488
AE_bin63_260	Peaxi162Scf00629	405489
AE_bin63_260	Peaxi162Scf00218	590158
AE_bin63_260	Peaxi162Scf00267	1052910
AE_bin63_260	Peaxi162Scf00113	656790
AE_bin63_260	Peaxi162Scf01149	31753
AE_bin63_260	Peaxi162Scf00629	387602
AE_bin63_260	Peaxi162Scf00167	357334
AE_bin63_260	Peaxi162Scf00834	345825
AE_bin63_260	Peaxi162Scf00608	664329
AE_bin63_260	Peaxi162Scf00234	15505
AE_bin63_260	Peaxi162Scf00198	913457
AE_bin63_260	Peaxi162Scf00206	303440
AE_bin63_260	Peaxi162Scf00267	16112
AE_bin63_260	Peaxi162Scf00167	1269899
AE_bin63_260	Peaxi162Scf00943	491030
AE_bin63_260	Peaxi162Scf00267	753856
AE_bin63_260	Peaxi162Scf00167	752965
AE_bin63_260	Peaxi162Scf00049	548331
AE_bin63_260	Peaxi162Scf00015	2781588
AE_bin63_260	Peaxi162Scf00799	597906
AE_bin63_260	Peaxi162Scf00155	13978
AE_bin63_260	Peaxi162Scf00239	384562
AE_bin63_260	Peaxi162Scf00580	311440
AE_bin63_260	Peaxi162Scf01414	31746
AE_bin63_260	Peaxi162Scf00001	5306792
AE_bin63_260	Peaxi162Scf00059	661242
AE_bin63_260	Peaxi162Scf00206	431580
AE_bin63_260	Peaxi162Scf00888	154653
AE_bin63_260	Peaxi162Scf00424	370542
AE_bin63_260	Peaxi162Scf00001	6058711
AE_bin63_260	Peaxi162Scf00019	1243300
AE_bin63_260	Peaxi162Scf00206	266032
AE_bin63_260	Peaxi162Scf00380	95603
AE_bin63_260	Peaxi162Scf00580	305697
AE_bin63_260	Peaxi162Scf00035	2857767
AE_bin63_260	Peaxi162Scf00019	949189
AE_bin63_260	Peaxi162Scf00710	349028
AE_bin63_260	Peaxi162Scf00015	1628871
AE_bin63_260	Peaxi162Scf00439	568502
AE_bin63_260	Peaxi162Scf00155	906326
AE_bin63_260	Peaxi162Scf00155	13903
AE_bin63_260	Peaxi162Scf00353	887099
AE_bin63_260	Peaxi162Scf00343	995110
AE_bin63_260	Peaxi162Scf00777	391943
AE_bin63_260	Peaxi162Scf00629	386656
AE_bin63_260	Peaxi162Scf00367	456554
AE_bin63_260	Peaxi162Scf01079	273221
AE_bin63_260	Peaxi162Scf00353	719642
AE_bin63_260	Peaxi162Scf00103	1822884
AE_bin63_260	Peaxi162Scf00248	1153574
AE_bin63_260	Peaxi162Scf00573	245959
AE_bin63_260	Peaxi162Scf00294	860506
AE_bin63_260	Peaxi162Scf00901	299127
AE_bin63_260	Peaxi162Scf01270	21462
AE_bin63_260	Peaxi162Scf00395	223073
AE_bin63_260	Peaxi162Scf00181	1037965
AE_bin63_260	Peaxi162Scf00925	111026
AE_bin63_260	Peaxi162Scf00092	1701394
AE_bin63_260	Peaxi162Scf00167	1269880
AE_bin63_260	Peaxi162Scf00565	301320
AE_bin63_260	Peaxi162Scf00294	1008575
AE_bin63_260	Peaxi162Scf00888	220952
AE_bin63_260	Peaxi162Scf00917	50946
AE_bin63_260	Peaxi162Scf00267	142442
AE_bin63_260	Peaxi162Scf01909	107406
AE_bin63_260	Peaxi162Scf01079	277451
AE_bin63_260	Peaxi162Scf00565	178354
AE_bin63_260	Peaxi162Scf00565	301395
AE_bin63_260	Peaxi162Scf00395	303790
AE_bin63_260	Peaxi162Scf00439	1027349
AE_bin63_260	Peaxi162Scf00035	1636429
AE_bin63_260	Peaxi162Scf00080	1841724
AE_bin63_260	Peaxi162Scf00307	1420618
AE_bin63_260	Peaxi162Scf00576	498623
AE_bin63_260	Peaxi162Scf00267	1052985
AE_bin63_260	Peaxi162Scf00573	376052
AE_bin63_260	Peaxi162Scf00368	307827
AE_bin63_260	Peaxi162Scf00465	53078
AE_bin63_260	Peaxi162Scf00200	24148
AE_bin63_260	Peaxi162Scf00608	664331
AE_bin63_260	Peaxi162Scf00901	202514
AE_bin63_260	Peaxi162Scf00367	134115
AE_bin63_260	Peaxi162Scf00943	491001
AE_bin63_260	Peaxi162Scf00155	872245
AE_bin63_260	Peaxi162Scf00155	626757
AE_bin63_260	Peaxi162Scf00035	2639236
AE_bin63_260	Peaxi162Scf00439	827736
AE_bin63_260	Peaxi162Scf01482	32067
AE_bin63_260	Peaxi162Scf00001	5758166
AE_bin63_260	Peaxi162Scf00124	356180
AE_bin63_260	Peaxi162Scf00155	872162
AE_bin63_260	Peaxi162Scf00576	64748
AE_bin63_260	Peaxi162Scf00465	728791
AE_bin63_260	Peaxi162Scf00370	807204
AE_bin63_260	Peaxi162Scf00331	1273040
AE_bin63_260	Peaxi162Scf00019	1050406
AE_bin63_260	Peaxi162Scf00999	119612
AE_bin63_260	Peaxi162Scf00011	3078429
AE_bin63_260	Peaxi162Scf01197	75624
AE_bin63_260	Peaxi162Scf00294	1098664
AE_bin63_260	Peaxi162Scf00181	470461
AE_bin63_260	Peaxi162Scf00465	728748
AE_bin63_260	Peaxi162Scf00294	1098647
AE_bin63_260	Peaxi162Scf00439	568482
AE_bin63_260	Peaxi162Scf01414	17577
AE_bin63_260	Peaxi162Scf00576	533614
AE_bin63_260	Peaxi162Scf00059	1456366
AE_bin63_260	Peaxi162Scf00858	231308
AE_bin63_260	Peaxi162Scf00943	394250
AE_bin63_260	Peaxi162Scf00975	267828
AE_bin63_260	Peaxi162Scf00167	122803
AE_bin63_260	Peaxi162Scf00710	38349
AE_bin63_260	Peaxi162Scf00519	183776
AE_bin63_260	Peaxi162Scf00565	301394
AE_bin63_260	Peaxi162Scf00629	340426
AE_bin63_260	Peaxi162Scf00710	166906
AE_bin63_260	Peaxi162Scf00167	161130
AE_bin63_260	Peaxi162Scf00943	491061
AE_bin63_260	Peaxi162Scf00573	326251
AE_bin63_260	Peaxi162Scf00093	113413
AE_bin63_260	Peaxi162Scf00439	491249
AE_bin63_260	Peaxi162Scf00267	1052942
AE_bin63_260	Peaxi162Scf00956	423158
AE_bin63_260	Peaxi162Scf00449	296122
AE_bin63_260	Peaxi162Scf00001	5669232
AE_bin63_260	Peaxi162Scf00019	2147899
AE_bin63_260	Peaxi162Scf00035	3195421
AE_bin63_260	Peaxi162Scf00395	303804
AE_bin63_260	Peaxi162Scf00917	651139
AE_bin63_260	Peaxi162Scf00167	161171
AE_bin63_260	Peaxi162Scf00943	134394
AE_bin63_260	Peaxi162Scf00167	721144
AE_bin63_260	Peaxi162Scf00367	456570
AE_bin63_260	Peaxi162Scf01149	296101
AE_bin63_260	Peaxi162Scf00001	5687898
AE_bin63_260	Peaxi162Scf00439	234125
AE_bin63_260	Peaxi162Scf00307	1337064
AE_bin63_260	Peaxi162Scf00585	39744
AE_bin63_260	Peaxi162Scf00449	546802
AE_bin63_260	Peaxi162Scf00019	384314
AE_bin63_260	Peaxi162Scf00035	2687554
AE_bin63_260	Peaxi162Scf00294	187380
AE_bin63_260	Peaxi162Scf00565	301347
AE_bin63_260	Peaxi162Scf00234	15530
AE_bin63_260	Peaxi162Scf00245	575810
AE_bin63_260	Peaxi162Scf00087	1756105
AE_bin63_260	Peaxi162Scf00790	263064
AE_bin63_260	Peaxi162Scf00229	248870
AE_bin63_260	Peaxi162Scf00248	53306
AE_bin63_260	Peaxi162Scf00008	2876020
AE_bin63_260	Peaxi162Scf00015	1679549
AE_bin63_260	Peaxi162Scf00019	952096
AE_bin63_260	Peaxi162Scf00294	1098680
AE_bin63_260	Peaxi162Scf00234	15558
AE_bin63_260	Peaxi162Scf00164	1340281
AE_bin63_260	Peaxi162Scf00044	1234070
AE_bin63_260	Peaxi162Scf00307	1479818
AE_bin63_260	Peaxi162Scf00019	547086
AE_bin63_260	Peaxi162Scf00790	289883
AE_bin63_260	Peaxi162Scf01445	53597
AE_bin63_260	Peaxi162Scf00465	728727
AE_bin63_260	Peaxi162Scf00294	1010957
AE_bin63_260	Peaxi162Scf00449	546772
AE_bin63_260	Peaxi162Scf00465	728767
AE_bin63_260	Peaxi162Scf00001	5704745
AE_bin63_260	Peaxi162Scf00080	1841689
AE_bin63_260	Peaxi162Scf00121	484405
AE_bin63_260	Peaxi162Scf00155	582359
AE_bin63_260	Peaxi162Scf00008	3596364
AE_bin63_260	Peaxi162Scf00015	2064861
AE_bin63_260	Peaxi162Scf00238	615092
AE_bin63_260	Peaxi162Scf01258	4800
AE_bin63_260	Peaxi162Scf00019	1243320
AE_bin63_260	Peaxi162Scf00080	1368509
AE_bin63_260	Peaxi162Scf00015	1124424
AE_bin63_260	Peaxi162Scf00167	357353
AE_bin63_260	Peaxi162Scf00044	1702027
AE_bin63_260	Peaxi162Scf00113	1838574
AE_bin63_260	Peaxi162Scf00465	728726
AE_bin63_260	Peaxi162Scf00167	708854
AE_bin63_260	Peaxi162Scf00155	1224138
AE_bin63_260	Peaxi162Scf00015	1124374
AE_bin63_260	Peaxi162Scf00167	1269893
AE_bin63_260	Peaxi162Scf00395	303805
AE_bin63_260	Peaxi162Scf00799	597904
AE_bin63_260	Peaxi162Scf00155	906367
AE_bin63_260	Peaxi162Scf00035	2687569
AE_bin63_260	Peaxi162Scf00198	1464089
AE_bin63_260	Peaxi162Scf00156	732364
AE_bin63_260	Peaxi162Scf00790	174233
AE_bin63_260	Peaxi162Scf00008	4038043
AE_bin63_260	Peaxi162Scf00943	394243
AE_bin63_260	Peaxi162Scf00019	1243373
AE_bin63_260	Peaxi162Scf00087	1756115
AE_bin63_260	Peaxi162Scf00353	887083
AE_bin63_260	Peaxi162Scf00608	214917
AE_bin63_260	Peaxi162Scf01414	17590
AE_bin63_260	Peaxi162Scf00035	2639267
AE_bin63_260	Peaxi162Scf02748	7484
AE_bin63_260	Peaxi162Scf00881	218167
AE_bin63_260	Peaxi162Scf00257	991636
AE_bin63_260	Peaxi162Scf00049	548274
AE_bin63_260	Peaxi162Scf00198	1362060
AE_bin63_260	Peaxi162Scf00395	223082
AE_bin63_260	Peaxi162Scf00015	2781566
AE_bin63_260	Peaxi162Scf00015	1195025
AE_bin63_260	Peaxi162Scf00917	651093
AE_bin63_260	Peaxi162Scf00229	501751
AE_bin63_260	Peaxi162Scf00331	1273052
AE_bin63_260	Peaxi162Scf00206	462975
AE_bin63_260	Peaxi162Scf00608	817105
AE_bin63_260	Peaxi162Scf00608	664330
AE_bin63_260	Peaxi162Scf00580	24461
AE_bin63_260	Peaxi162Scf01125	36682
AE_bin63_260	Peaxi162Scf00269	471779
AE_bin63_260	Peaxi162Scf00035	1427964
AE_bin63_260	Peaxi162Scf00167	1269881
AE_bin63_260	Peaxi162Scf00956	486375
AE_bin63_260	Peaxi162Scf00576	64737
AE_bin63_260	Peaxi162Scf00031	970074
AE_bin63_260	Peaxi162Scf00044	1594648
AE_bin63_260	Peaxi162Scf00439	656193
AE_bin63_260	Peaxi162Scf00008	4038023
AE_bin63_260	Peaxi162Scf00395	303856
AE_bin63_260	Peaxi162Scf00629	386682
AE_bin63_260	Peaxi162Scf00395	223129
AE_bin63_260	Peaxi162Scf00049	548321
AE_bin63_260	Peaxi162Scf00008	4198709
AE_bin63_260	Peaxi162Scf00799	597905
AE_bin63_260	Peaxi162Scf00465	53102
AE_bin63_260	Peaxi162Scf00777	513538
AE_bin63_260	Peaxi162Scf00573	245898
AE_bin63_260	Peaxi162Scf00313	258082
AE_bin63_260	Peaxi162Scf00692	278587
AE_bin63_260	Peaxi162Scf00353	598591
AE_bin63_260	Peaxi162Scf00269	126633
AE_bin63_260	Peaxi162Scf00167	708824
AE_bin63_260	Peaxi162Scf00449	453272
AE_bin63_260	Peaxi162Scf00045	2579349
AE_bin63_260	Peaxi162Scf00103	1822876
AE_bin63_260	Peaxi162Scf00692	609973
AE_bin63_260	Peaxi162Scf00155	906349
AE_bin63_260	Peaxi162Scf00956	363391
AE_bin63_260	Peaxi162Scf00167	357308
AE_bin63_260	Peaxi162Scf00080	1854556
AE_bin63_260	Peaxi162Scf00015	1509847
AE_bin63_260	Peaxi162Scf00395	303817
AE_bin63_260	Peaxi162Scf01175	91761
AE_bin63_260	Peaxi162Scf00519	183778
AE_bin64_2	Peaxi162Scf00188	913594
AE_bin64_2	Peaxi162Scf00188	888387
AE_bin65_2	Peaxi162Scf00175	1145561
AE_bin65_2	Peaxi162Scf00175	1145574
AE_bin66_3	Peaxi162Scf00175	828748
AE_bin66_3	Peaxi162Scf00175	478095
AE_bin66_3	Peaxi162Scf00175	478093
AE_bin67_3	Peaxi162Scf00314	15150
AE_bin67_3	Peaxi162Scf00314	15104
AE_bin67_3	Peaxi162Scf00314	15128
AE_bin68_3	Peaxi162Scf00222	119732
AE_bin68_3	Peaxi162Scf01176	29066
AE_bin68_3	Peaxi162Scf01176	134493
AE_bin69_2	Peaxi162Scf00364	173643
AE_bin69_2	Peaxi162Scf01176	134506
AE_bin70_1	Peaxi162Scf00314	23445
AE_bin71_9	Peaxi162Scf01176	29020
AE_bin71_9	Peaxi162Scf00222	46894
AE_bin71_9	Peaxi162Scf00364	173687
AE_bin71_9	Peaxi162Scf01176	134465
AE_bin71_9	Peaxi162Scf01176	48679
AE_bin71_9	Peaxi162Scf00364	184189
AE_bin71_9	Peaxi162Scf00222	46840
AE_bin71_9	Peaxi162Scf00222	46846
AE_bin71_9	Peaxi162Scf01176	134464
AE_bin72_5	Peaxi162Scf00222	881129
AE_bin72_5	Peaxi162Scf00222	145826
AE_bin72_5	Peaxi162Scf00222	317869
AE_bin72_5	Peaxi162Scf00222	175373
AE_bin72_5	Peaxi162Scf00222	317804
AE_bin73_9	Peaxi162Scf00541	432284
AE_bin73_9	Peaxi162Scf00503	639992
AE_bin73_9	Peaxi162Scf00541	432321
AE_bin73_9	Peaxi162Scf00222	621955
AE_bin73_9	Peaxi162Scf01030	32956
AE_bin73_9	Peaxi162Scf00222	223834
AE_bin73_9	Peaxi162Scf01030	226389
AE_bin73_9	Peaxi162Scf01030	149014
AE_bin73_9	Peaxi162Scf00503	639942
AE_bin74_1	Peaxi162Scf00209	1044223
AE_bin75_12	Peaxi162Scf00421	892517
AE_bin75_12	Peaxi162Scf00421	527252
AE_bin75_12	Peaxi162Scf01141	17685
AE_bin75_12	Peaxi162Scf00421	849352
AE_bin75_12	Peaxi162Scf00421	852136
AE_bin75_12	Peaxi162Scf01141	146899
AE_bin75_12	Peaxi162Scf00421	849364
AE_bin75_12	Peaxi162Scf00421	585472
AE_bin75_12	Peaxi162Scf00421	527279
AE_bin75_12	Peaxi162Scf00421	849325
AE_bin75_12	Peaxi162Scf00421	849386
AE_bin75_12	Peaxi162Scf00421	852107
AE_bin76_11	Peaxi162Scf01070	80939
AE_bin76_11	Peaxi162Scf00393	37683
AE_bin76_11	Peaxi162Scf00421	207454
AE_bin76_11	Peaxi162Scf00380	283884
AE_bin76_11	Peaxi162Scf00393	37673
AE_bin76_11	Peaxi162Scf00421	207442
AE_bin76_11	Peaxi162Scf00421	36291
AE_bin76_11	Peaxi162Scf01070	80949
AE_bin76_11	Peaxi162Scf00421	103272
AE_bin76_11	Peaxi162Scf00421	207435
AE_bin76_11	Peaxi162Scf01070	80989
AE_bin77_20	Peaxi162Scf00014	2763616
AE_bin77_20	Peaxi162Scf01147	204996
AE_bin77_20	Peaxi162Scf00380	214022
AE_bin77_20	Peaxi162Scf00382	433418
AE_bin77_20	Peaxi162Scf00753	177650
AE_bin77_20	Peaxi162Scf00380	283871
AE_bin77_20	Peaxi162Scf00753	177696
AE_bin77_20	Peaxi162Scf01147	160653
AE_bin77_20	Peaxi162Scf00198	277114
AE_bin77_20	Peaxi162Scf00753	201457
AE_bin77_20	Peaxi162Scf00367	830500
AE_bin77_20	Peaxi162Scf00014	2771861
AE_bin77_20	Peaxi162Scf01147	154305
AE_bin77_20	Peaxi162Scf00753	201476
AE_bin77_20	Peaxi162Scf00380	169971
AE_bin77_20	Peaxi162Scf00367	704067
AE_bin77_20	Peaxi162Scf00380	698787
AE_bin77_20	Peaxi162Scf00198	397520
AE_bin77_20	Peaxi162Scf00112	1660137
AE_bin77_20	Peaxi162Scf00380	219841
AE_bin78_1	Peaxi162Scf00382	146137
AE_bin79_7	Peaxi162Scf00380	755474
AE_bin79_7	Peaxi162Scf00367	832408
AE_bin79_7	Peaxi162Scf00344	1983445
AE_bin79_7	Peaxi162Scf01147	204967
AE_bin79_7	Peaxi162Scf00124	1335993
AE_bin79_7	Peaxi162Scf00382	433393
AE_bin79_7	Peaxi162Scf00198	505481
AE_bin80_3	Peaxi162Scf00355	801062
AE_bin80_3	Peaxi162Scf01021	372644
AE_bin80_3	Peaxi162Scf01021	372631
AE_bin81_41	Peaxi162Scf00717	63176
AE_bin81_41	Peaxi162Scf00329	638653
AE_bin81_41	Peaxi162Scf00112	500020
AE_bin81_41	Peaxi162Scf00021	1840148
AE_bin81_41	Peaxi162Scf00254	775099
AE_bin81_41	Peaxi162Scf00202	420954
AE_bin81_41	Peaxi162Scf00202	1501701
AE_bin81_41	Peaxi162Scf00261	254523
AE_bin81_41	Peaxi162Scf00787	101443
AE_bin81_41	Peaxi162Scf00244	601994
AE_bin81_41	Peaxi162Scf00827	393912
AE_bin81_41	Peaxi162Scf00026	2502232
AE_bin81_41	Peaxi162Scf00329	638616
AE_bin81_41	Peaxi162Scf00954	419890
AE_bin81_41	Peaxi162Scf00112	1660109
AE_bin81_41	Peaxi162Scf00031	1550932
AE_bin81_41	Peaxi162Scf00429	80463
AE_bin81_41	Peaxi162Scf00344	1744374
AE_bin81_41	Peaxi162Scf00361	1001205
AE_bin81_41	Peaxi162Scf00031	2703647
AE_bin81_41	Peaxi162Scf00120	1272867
AE_bin81_41	Peaxi162Scf00442	482778
AE_bin81_41	Peaxi162Scf00254	256716
AE_bin81_41	Peaxi162Scf00298	289923
AE_bin81_41	Peaxi162Scf00159	878689
AE_bin81_41	Peaxi162Scf00768	602035
AE_bin81_41	Peaxi162Scf00112	1667149
AE_bin81_41	Peaxi162Scf00025	2261689
AE_bin81_41	Peaxi162Scf00159	981196
AE_bin81_41	Peaxi162Scf00176	1268862
AE_bin81_41	Peaxi162Scf00723	413025
AE_bin81_41	Peaxi162Scf00085	1538300
AE_bin81_41	Peaxi162Scf00554	354064
AE_bin81_41	Peaxi162Scf00681	391295
AE_bin81_41	Peaxi162Scf00875	460189
AE_bin81_41	Peaxi162Scf00159	981188
AE_bin81_41	Peaxi162Scf00036	2061962
AE_bin81_41	Peaxi162Scf00321	80773
AE_bin81_41	Peaxi162Scf00329	117207
AE_bin81_41	Peaxi162Scf00083	41309
AE_bin81_41	Peaxi162Scf00527	463604
AE_bin82_5	Peaxi162Scf00060	422133
AE_bin82_5	Peaxi162Scf00060	549302
AE_bin82_5	Peaxi162Scf00329	638598
AE_bin82_5	Peaxi162Scf00760	277069
AE_bin82_5	Peaxi162Scf00569	562450
AE_bin83_69	Peaxi162Scf00147	1950735
AE_bin83_69	Peaxi162Scf00159	878664
AE_bin83_69	Peaxi162Scf00248	1077290
AE_bin83_69	Peaxi162Scf00148	1526740
AE_bin83_69	Peaxi162Scf00723	413034
AE_bin83_69	Peaxi162Scf00896	34279
AE_bin83_69	Peaxi162Scf00527	463618
AE_bin83_69	Peaxi162Scf00036	1010074
AE_bin83_69	Peaxi162Scf00298	1064704
AE_bin83_69	Peaxi162Scf00875	460193
AE_bin83_69	Peaxi162Scf00243	1172629
AE_bin83_69	Peaxi162Scf00355	792446
AE_bin83_69	Peaxi162Scf00036	1010118
AE_bin83_69	Peaxi162Scf00085	1538251
AE_bin83_69	Peaxi162Scf00173	878901
AE_bin83_69	Peaxi162Scf00298	289972
AE_bin83_69	Peaxi162Scf00178	418840
AE_bin83_69	Peaxi162Scf00036	2061914
AE_bin83_69	Peaxi162Scf00083	1229
AE_bin83_69	Peaxi162Scf01186	162822
AE_bin83_69	Peaxi162Scf00244	276567
AE_bin83_69	Peaxi162Scf00376	678485
AE_bin83_69	Peaxi162Scf00120	735139
AE_bin83_69	Peaxi162Scf00205	749406
AE_bin83_69	Peaxi162Scf00150	381649
AE_bin83_69	Peaxi162Scf00524	264045
AE_bin83_69	Peaxi162Scf00082	1383577
AE_bin83_69	Peaxi162Scf00085	1648505
AE_bin83_69	Peaxi162Scf00125	299786
AE_bin83_69	Peaxi162Scf01093	227815
AE_bin83_69	Peaxi162Scf00321	80786
AE_bin83_69	Peaxi162Scf00083	41378
AE_bin83_69	Peaxi162Scf00962	65836
AE_bin83_69	Peaxi162Scf00244	97596
AE_bin83_69	Peaxi162Scf00552	161274
AE_bin83_69	Peaxi162Scf00224	693965
AE_bin83_69	Peaxi162Scf00337	828821
AE_bin83_69	Peaxi162Scf00120	1272909
AE_bin83_69	Peaxi162Scf00034	1472734
AE_bin83_69	Peaxi162Scf00178	418831
AE_bin83_69	Peaxi162Scf00205	755515
AE_bin83_69	Peaxi162Scf00178	1274741
AE_bin83_69	Peaxi162Scf00906	221564
AE_bin83_69	Peaxi162Scf00926	526846
AE_bin83_69	Peaxi162Scf03193	7031
AE_bin83_69	Peaxi162Scf00298	95620
AE_bin83_69	Peaxi162Scf00473	110663
AE_bin83_69	Peaxi162Scf00145	581680
AE_bin83_69	Peaxi162Scf00261	1573863
AE_bin83_69	Peaxi162Scf00723	413049
AE_bin83_69	Peaxi162Scf00224	1222500
AE_bin83_69	Peaxi162Scf00021	2551847
AE_bin83_69	Peaxi162Scf00244	602056
AE_bin83_69	Peaxi162Scf00581	256985
AE_bin83_69	Peaxi162Scf00120	1272869
AE_bin83_69	Peaxi162Scf00120	1272886
AE_bin83_69	Peaxi162Scf55972	183
AE_bin83_69	Peaxi162Scf00354	804451
AE_bin83_69	Peaxi162Scf00985	289683
AE_bin83_69	Peaxi162Scf00337	932351
AE_bin83_69	Peaxi162Scf00085	766654
AE_bin83_69	Peaxi162Scf00630	739962
AE_bin83_69	Peaxi162Scf00120	1272889
AE_bin83_69	Peaxi162Scf00202	1466828
AE_bin83_69	Peaxi162Scf00723	53019
AE_bin83_69	Peaxi162Scf00063	2072487
AE_bin83_69	Peaxi162Scf01009	127514
AE_bin83_69	Peaxi162Scf00329	638661
AE_bin83_69	Peaxi162Scf03193	7013
AE_bin84_61	Peaxi162Scf00002	5475783
AE_bin84_61	Peaxi162Scf00063	1280507
AE_bin84_61	Peaxi162Scf00036	1010084
AE_bin84_61	Peaxi162Scf00002	5475833
AE_bin84_61	Peaxi162Scf00177	14316
AE_bin84_61	Peaxi162Scf01187	134093
AE_bin84_61	Peaxi162Scf00124	1335950
AE_bin84_61	Peaxi162Scf00002	5475781
AE_bin84_61	Peaxi162Scf00708	326305
AE_bin84_61	Peaxi162Scf00085	1283058
AE_bin84_61	Peaxi162Scf00147	387995
AE_bin84_61	Peaxi162Scf00827	680232
AE_bin84_61	Peaxi162Scf00361	744675
AE_bin84_61	Peaxi162Scf00178	1062985
AE_bin84_61	Peaxi162Scf00748	111865
AE_bin84_61	Peaxi162Scf00179	796742
AE_bin84_61	Peaxi162Scf00321	302261
AE_bin84_61	Peaxi162Scf00248	931635
AE_bin84_61	Peaxi162Scf00720	15988
AE_bin84_61	Peaxi162Scf00329	638636
AE_bin84_61	Peaxi162Scf00026	2375189
AE_bin84_61	Peaxi162Scf00898	506218
AE_bin84_61	Peaxi162Scf00248	561192
AE_bin84_61	Peaxi162Scf00083	226289
AE_bin84_61	Peaxi162Scf00796	276489
AE_bin84_61	Peaxi162Scf00243	431314
AE_bin84_61	Peaxi162Scf00827	680274
AE_bin84_61	Peaxi162Scf00554	125066
AE_bin84_61	Peaxi162Scf01105	317818
AE_bin84_61	Peaxi162Scf00162	1252794
AE_bin84_61	Peaxi162Scf00145	510470
AE_bin84_61	Peaxi162Scf00234	348149
AE_bin84_61	Peaxi162Scf01907	21213
AE_bin84_61	Peaxi162Scf00195	802436
AE_bin84_61	Peaxi162Scf00649	524824
AE_bin84_61	Peaxi162Scf00159	906740
AE_bin84_61	Peaxi162Scf00022	709576
AE_bin84_61	Peaxi162Scf00554	514989
AE_bin84_61	Peaxi162Scf00268	103353
AE_bin84_61	Peaxi162Scf00380	243750
AE_bin84_61	Peaxi162Scf00588	403751
AE_bin84_61	Peaxi162Scf00321	206653
AE_bin84_61	Peaxi162Scf00977	16820
AE_bin84_61	Peaxi162Scf01235	47863
AE_bin84_61	Peaxi162Scf00952	250241
AE_bin84_61	Peaxi162Scf00025	2939076
AE_bin84_61	Peaxi162Scf00760	174518
AE_bin84_61	Peaxi162Scf00291	862910
AE_bin84_61	Peaxi162Scf00099	1179107
AE_bin84_61	Peaxi162Scf00380	332872
AE_bin84_61	Peaxi162Scf00173	1024588
AE_bin84_61	Peaxi162Scf00322	447915
AE_bin84_61	Peaxi162Scf00224	693990
AE_bin84_61	Peaxi162Scf00380	243765
AE_bin84_61	Peaxi162Scf01391	273255
AE_bin84_61	Peaxi162Scf00261	1050208
AE_bin84_61	Peaxi162Scf00321	229970
AE_bin84_61	Peaxi162Scf00244	568307
AE_bin84_61	Peaxi162Scf00214	535521
AE_bin84_61	Peaxi162Scf01106	172403
AE_bin84_61	Peaxi162Scf00147	555140
AE_bin85_27	Peaxi162Scf00354	573960
AE_bin85_27	Peaxi162Scf00198	104712
AE_bin85_27	Peaxi162Scf00082	1616749
AE_bin85_27	Peaxi162Scf00911	135480
AE_bin85_27	Peaxi162Scf00305	394300
AE_bin85_27	Peaxi162Scf00112	1375160
AE_bin85_27	Peaxi162Scf00225	814203
AE_bin85_27	Peaxi162Scf00779	428214
AE_bin85_27	Peaxi162Scf00954	419874
AE_bin85_27	Peaxi162Scf00082	2365266
AE_bin85_27	Peaxi162Scf00337	932328
AE_bin85_27	Peaxi162Scf00537	503398
AE_bin85_27	Peaxi162Scf00298	698077
AE_bin85_27	Peaxi162Scf00001	737629
AE_bin85_27	Peaxi162Scf01281	50574
AE_bin85_27	Peaxi162Scf00952	410759
AE_bin85_27	Peaxi162Scf00354	573905
AE_bin85_27	Peaxi162Scf00224	300962
AE_bin85_27	Peaxi162Scf00911	123960
AE_bin85_27	Peaxi162Scf01050	353366
AE_bin85_27	Peaxi162Scf00354	573922
AE_bin85_27	Peaxi162Scf00034	446171
AE_bin85_27	Peaxi162Scf00985	457308
AE_bin85_27	Peaxi162Scf00748	14825
AE_bin85_27	Peaxi162Scf00217	985324
AE_bin85_27	Peaxi162Scf00329	638658
AE_bin85_27	Peaxi162Scf00305	812096
AE_bin86_1	Peaxi162Scf00198	287850
AE_bin87_48	Peaxi162Scf00588	1300476
AE_bin87_48	Peaxi162Scf00225	838315
AE_bin87_48	Peaxi162Scf00337	932314
AE_bin87_48	Peaxi162Scf00178	1629754
AE_bin87_48	Peaxi162Scf00539	440560
AE_bin87_48	Peaxi162Scf00078	1710476
AE_bin87_48	Peaxi162Scf00244	887371
AE_bin87_48	Peaxi162Scf00082	718504
AE_bin87_48	Peaxi162Scf00150	381600
AE_bin87_48	Peaxi162Scf00337	828812
AE_bin87_48	Peaxi162Scf00768	84339
AE_bin87_48	Peaxi162Scf00308	783210
AE_bin87_48	Peaxi162Scf00705	412256
AE_bin87_48	Peaxi162Scf00021	1937171
AE_bin87_48	Peaxi162Scf00082	889017
AE_bin87_48	Peaxi162Scf00082	2365285
AE_bin87_48	Peaxi162Scf00380	332888
AE_bin87_48	Peaxi162Scf00354	573933
AE_bin87_48	Peaxi162Scf00001	712752
AE_bin87_48	Peaxi162Scf00298	348349
AE_bin87_48	Peaxi162Scf00079	1717381
AE_bin87_48	Peaxi162Scf00717	52726
AE_bin87_48	Peaxi162Scf00898	524782
AE_bin87_48	Peaxi162Scf00721	134751
AE_bin87_48	Peaxi162Scf00082	1803206
AE_bin87_48	Peaxi162Scf00025	241922
AE_bin87_48	Peaxi162Scf00322	447944
AE_bin87_48	Peaxi162Scf00001	1491394
AE_bin87_48	Peaxi162Scf00827	120779
AE_bin87_48	Peaxi162Scf00085	2274207
AE_bin87_48	Peaxi162Scf00952	250250
AE_bin87_48	Peaxi162Scf00544	944598
AE_bin87_48	Peaxi162Scf00097	2049818
AE_bin87_48	Peaxi162Scf00736	522047
AE_bin87_48	Peaxi162Scf00063	1025739
AE_bin87_48	Peaxi162Scf00012	1450281
AE_bin87_48	Peaxi162Scf00355	801006
AE_bin87_48	Peaxi162Scf00308	331145
AE_bin87_48	Peaxi162Scf00380	332904
AE_bin87_48	Peaxi162Scf00589	333865
AE_bin87_48	Peaxi162Scf00021	2253906
AE_bin87_48	Peaxi162Scf00177	355584
AE_bin87_48	Peaxi162Scf00224	1171044
AE_bin87_48	Peaxi162Scf00256	681056
AE_bin87_48	Peaxi162Scf00112	1841070
AE_bin87_48	Peaxi162Scf00202	1466820
AE_bin87_48	Peaxi162Scf00796	145267
AE_bin87_48	Peaxi162Scf00292	214562
AE_bin88_525	Peaxi162Scf01050	219439
AE_bin88_525	Peaxi162Scf00298	1150728
AE_bin88_525	Peaxi162Scf00554	310915
AE_bin88_525	Peaxi162Scf00376	596318
AE_bin88_525	Peaxi162Scf00717	63195
AE_bin88_525	Peaxi162Scf01425	122360
AE_bin88_525	Peaxi162Scf00533	270571
AE_bin88_525	Peaxi162Scf00177	215649
AE_bin88_525	Peaxi162Scf00308	1058481
AE_bin88_525	Peaxi162Scf00025	401128
AE_bin88_525	Peaxi162Scf00036	2098180
AE_bin88_525	Peaxi162Scf00564	645313
AE_bin88_525	Peaxi162Scf01050	219377
AE_bin88_525	Peaxi162Scf00022	237187
AE_bin88_525	Peaxi162Scf00202	1027296
AE_bin88_525	Peaxi162Scf01425	215000
AE_bin88_525	Peaxi162Scf01235	47840
AE_bin88_525	Peaxi162Scf00217	708627
AE_bin88_525	Peaxi162Scf00223	1016593
AE_bin88_525	Peaxi162Scf00254	775042
AE_bin88_525	Peaxi162Scf00611	722302
AE_bin88_525	Peaxi162Scf00462	87542
AE_bin88_525	Peaxi162Scf00329	285859
AE_bin88_525	Peaxi162Scf01050	218812
AE_bin88_525	Peaxi162Scf00112	1375135
AE_bin88_525	Peaxi162Scf00262	1570157
AE_bin88_525	Peaxi162Scf00147	555154
AE_bin88_525	Peaxi162Scf00344	1986445
AE_bin88_525	Peaxi162Scf00262	158867
AE_bin88_525	Peaxi162Scf00082	889012
AE_bin88_525	Peaxi162Scf00554	833366
AE_bin88_525	Peaxi162Scf00708	50962
AE_bin88_525	Peaxi162Scf00522	362793
AE_bin88_525	Peaxi162Scf00706	491476
AE_bin88_525	Peaxi162Scf00898	524743
AE_bin88_525	Peaxi162Scf00099	224366
AE_bin88_525	Peaxi162Scf00835	365070
AE_bin88_525	Peaxi162Scf00768	84295
AE_bin88_525	Peaxi162Scf00697	642000
AE_bin88_525	Peaxi162Scf00079	1825114
AE_bin88_525	Peaxi162Scf00717	63222
AE_bin88_525	Peaxi162Scf00554	125083
AE_bin88_525	Peaxi162Scf00952	250203
AE_bin88_525	Peaxi162Scf00177	14332
AE_bin88_525	Peaxi162Scf00177	600899
AE_bin88_525	Peaxi162Scf01346	92142
AE_bin88_525	Peaxi162Scf00322	1495779
AE_bin88_525	Peaxi162Scf00554	1054364
AE_bin88_525	Peaxi162Scf00177	600928
AE_bin88_525	Peaxi162Scf00911	117946
AE_bin88_525	Peaxi162Scf00539	458396
AE_bin88_525	Peaxi162Scf00706	487030
AE_bin88_525	Peaxi162Scf00334	1216289
AE_bin88_525	Peaxi162Scf00681	418832
AE_bin88_525	Peaxi162Scf00473	110689
AE_bin88_525	Peaxi162Scf00131	828804
AE_bin88_525	Peaxi162Scf00305	868662
AE_bin88_525	Peaxi162Scf00218	1744524
AE_bin88_525	Peaxi162Scf00250	103269
AE_bin88_525	Peaxi162Scf00376	182798
AE_bin88_525	Peaxi162Scf00376	577669
AE_bin88_525	Peaxi162Scf00736	123949
AE_bin88_525	Peaxi162Scf00298	861497
AE_bin88_525	Peaxi162Scf00322	447956
AE_bin88_525	Peaxi162Scf00248	982816
AE_bin88_525	Peaxi162Scf00085	530195
AE_bin88_525	Peaxi162Scf00178	600153
AE_bin88_525	Peaxi162Scf00321	206634
AE_bin88_525	Peaxi162Scf01492	117613
AE_bin88_525	Peaxi162Scf00768	549504
AE_bin88_525	Peaxi162Scf00473	110669
AE_bin88_525	Peaxi162Scf00334	1101322
AE_bin88_525	Peaxi162Scf00178	1062986
AE_bin88_525	Peaxi162Scf00978	367228
AE_bin88_525	Peaxi162Scf00354	903675
AE_bin88_525	Peaxi162Scf00558	510819
AE_bin88_525	Peaxi162Scf00720	368950
AE_bin88_525	Peaxi162Scf01189	126384
AE_bin88_525	Peaxi162Scf00768	549558
AE_bin88_525	Peaxi162Scf00708	238236
AE_bin88_525	Peaxi162Scf00926	526863
AE_bin88_525	Peaxi162Scf00178	1068045
AE_bin88_525	Peaxi162Scf02148	75883
AE_bin88_525	Peaxi162Scf00162	885727
AE_bin88_525	Peaxi162Scf00179	657985
AE_bin88_525	Peaxi162Scf00634	341686
AE_bin88_525	Peaxi162Scf00544	716710
AE_bin88_525	Peaxi162Scf01168	20968
AE_bin88_525	Peaxi162Scf00262	825407
AE_bin88_525	Peaxi162Scf00261	1573927
AE_bin88_525	Peaxi162Scf00256	1340079
AE_bin88_525	Peaxi162Scf00205	755517
AE_bin88_525	Peaxi162Scf00159	110653
AE_bin88_525	Peaxi162Scf00527	139496
AE_bin88_525	Peaxi162Scf00031	2074327
AE_bin88_525	Peaxi162Scf00026	2052897
AE_bin88_525	Peaxi162Scf00708	383776
AE_bin88_525	Peaxi162Scf00099	1260931
AE_bin88_525	Peaxi162Scf00025	2939067
AE_bin88_525	Peaxi162Scf00028	502844
AE_bin88_525	Peaxi162Scf00112	381302
AE_bin88_525	Peaxi162Scf00298	667429
AE_bin88_525	Peaxi162Scf00705	156053
AE_bin88_525	Peaxi162Scf00078	1911218
AE_bin88_525	Peaxi162Scf00177	491877
AE_bin88_525	Peaxi162Scf00085	1579952
AE_bin88_525	Peaxi162Scf01492	117608
AE_bin88_525	Peaxi162Scf00624	1021831
AE_bin88_525	Peaxi162Scf00624	828104
AE_bin88_525	Peaxi162Scf00380	332884
AE_bin88_525	Peaxi162Scf00178	138584
AE_bin88_525	Peaxi162Scf00768	84316
AE_bin88_525	Peaxi162Scf00022	2629779
AE_bin88_525	Peaxi162Scf00725	305843
AE_bin88_525	Peaxi162Scf00262	158856
AE_bin88_525	Peaxi162Scf00554	1054366
AE_bin88_525	Peaxi162Scf00178	1131332
AE_bin88_525	Peaxi162Scf00768	528399
AE_bin88_525	Peaxi162Scf00083	80182
AE_bin88_525	Peaxi162Scf01050	353378
AE_bin88_525	Peaxi162Scf00254	987488
AE_bin88_525	Peaxi162Scf01050	219436
AE_bin88_525	Peaxi162Scf00544	1068877
AE_bin88_525	Peaxi162Scf00298	717897
AE_bin88_525	Peaxi162Scf00112	940792
AE_bin88_525	Peaxi162Scf00162	456319
AE_bin88_525	Peaxi162Scf00355	576134
AE_bin88_525	Peaxi162Scf00178	1731615
AE_bin88_525	Peaxi162Scf01050	219434
AE_bin88_525	Peaxi162Scf01168	20999
AE_bin88_525	Peaxi162Scf00482	182419
AE_bin88_525	Peaxi162Scf00952	198039
AE_bin88_525	Peaxi162Scf01184	147693
AE_bin88_525	Peaxi162Scf00243	1257737
AE_bin88_525	Peaxi162Scf00112	222151
AE_bin88_525	Peaxi162Scf00031	2954088
AE_bin88_525	Peaxi162Scf00001	1771288
AE_bin88_525	Peaxi162Scf00723	386221
AE_bin88_525	Peaxi162Scf00382	683802
AE_bin88_525	Peaxi162Scf00036	1534658
AE_bin88_525	Peaxi162Scf00322	447942
AE_bin88_525	Peaxi162Scf00931	486704
AE_bin88_525	Peaxi162Scf00681	391358
AE_bin88_525	Peaxi162Scf00705	412240
AE_bin88_525	Peaxi162Scf00581	37147
AE_bin88_525	Peaxi162Scf00082	1408855
AE_bin88_525	Peaxi162Scf00321	206645
AE_bin88_525	Peaxi162Scf00522	383193
AE_bin88_525	Peaxi162Scf00012	2624456
AE_bin88_525	Peaxi162Scf00042	378609
AE_bin88_525	Peaxi162Scf00898	343653
AE_bin88_525	Peaxi162Scf00954	28077
AE_bin88_525	Peaxi162Scf00322	1579303
AE_bin88_525	Peaxi162Scf00354	833109
AE_bin88_525	Peaxi162Scf00012	1741105
AE_bin88_525	Peaxi162Scf00724	301922
AE_bin88_525	Peaxi162Scf00025	499160
AE_bin88_525	Peaxi162Scf00042	135186
AE_bin88_525	Peaxi162Scf00537	570628
AE_bin88_525	Peaxi162Scf00010	3374218
AE_bin88_525	Peaxi162Scf00624	609083
AE_bin88_525	Peaxi162Scf00150	314837
AE_bin88_525	Peaxi162Scf00564	591869
AE_bin88_525	Peaxi162Scf00527	411327
AE_bin88_525	Peaxi162Scf00085	2286499
AE_bin88_525	Peaxi162Scf00379	39698
AE_bin88_525	Peaxi162Scf00555	943581
AE_bin88_525	Peaxi162Scf00298	155870
AE_bin88_525	Peaxi162Scf00321	38548
AE_bin88_525	Peaxi162Scf00527	129006
AE_bin88_525	Peaxi162Scf00931	486638
AE_bin88_525	Peaxi162Scf00985	389946
AE_bin88_525	Peaxi162Scf00827	183495
AE_bin88_525	Peaxi162Scf00256	1478637
AE_bin88_525	Peaxi162Scf00705	156031
AE_bin88_525	Peaxi162Scf01050	218810
AE_bin88_525	Peaxi162Scf00608	61084
AE_bin88_525	Peaxi162Scf00827	525977
AE_bin88_525	Peaxi162Scf00522	481290
AE_bin88_525	Peaxi162Scf01091	63670
AE_bin88_525	Peaxi162Scf00708	38815
AE_bin88_525	Peaxi162Scf00205	340319
AE_bin88_525	Peaxi162Scf00261	31622
AE_bin88_525	Peaxi162Scf00334	1211013
AE_bin88_525	Peaxi162Scf00736	542997
AE_bin88_525	Peaxi162Scf00259	162485
AE_bin88_525	Peaxi162Scf00082	1611290
AE_bin88_525	Peaxi162Scf00132	1228546
AE_bin88_525	Peaxi162Scf00522	595961
AE_bin88_525	Peaxi162Scf00220	757561
AE_bin88_525	Peaxi162Scf00082	1616670
AE_bin88_525	Peaxi162Scf00205	671143
AE_bin88_525	Peaxi162Scf00811	534182
AE_bin88_525	Peaxi162Scf00223	480647
AE_bin88_525	Peaxi162Scf00429	517048
AE_bin88_525	Peaxi162Scf00234	657821
AE_bin88_525	Peaxi162Scf01168	21004
AE_bin88_525	Peaxi162Scf00028	502871
AE_bin88_525	Peaxi162Scf00120	1600448
AE_bin88_525	Peaxi162Scf00248	931626
AE_bin88_525	Peaxi162Scf00418	310991
AE_bin88_525	Peaxi162Scf00036	2011826
AE_bin88_525	Peaxi162Scf00952	250270
AE_bin88_525	Peaxi162Scf00001	1771266
AE_bin88_525	Peaxi162Scf00564	539138
AE_bin88_525	Peaxi162Scf00952	250225
AE_bin88_525	Peaxi162Scf00985	389989
AE_bin88_525	Peaxi162Scf00779	417611
AE_bin88_525	Peaxi162Scf00262	669999
AE_bin88_525	Peaxi162Scf00262	158807
AE_bin88_525	Peaxi162Scf00099	576078
AE_bin88_525	Peaxi162Scf00148	458125
AE_bin88_525	Peaxi162Scf00036	449804
AE_bin88_525	Peaxi162Scf00042	378621
AE_bin88_525	Peaxi162Scf00031	2224497
AE_bin88_525	Peaxi162Scf00940	42550
AE_bin88_525	Peaxi162Scf00147	555161
AE_bin88_525	Peaxi162Scf00148	458121
AE_bin88_525	Peaxi162Scf00581	256995
AE_bin88_525	Peaxi162Scf00796	80330
AE_bin88_525	Peaxi162Scf00371	290233
AE_bin88_525	Peaxi162Scf00063	819060
AE_bin88_525	Peaxi162Scf00429	175103
AE_bin88_525	Peaxi162Scf00376	75871
AE_bin88_525	Peaxi162Scf01492	102100
AE_bin88_525	Peaxi162Scf00063	1472926
AE_bin88_525	Peaxi162Scf00162	1252801
AE_bin88_525	Peaxi162Scf01346	92190
AE_bin88_525	Peaxi162Scf00558	520250
AE_bin88_525	Peaxi162Scf00539	541042
AE_bin88_525	Peaxi162Scf00112	940786
AE_bin88_525	Peaxi162Scf00296	723545
AE_bin88_525	Peaxi162Scf00202	1411578
AE_bin88_525	Peaxi162Scf00178	345696
AE_bin88_525	Peaxi162Scf00025	1981138
AE_bin88_525	Peaxi162Scf00220	1103740
AE_bin88_525	Peaxi162Scf01168	20983
AE_bin88_525	Peaxi162Scf00589	139289
AE_bin88_525	Peaxi162Scf00588	403755
AE_bin88_525	Peaxi162Scf00162	858437
AE_bin88_525	Peaxi162Scf00588	375786
AE_bin88_525	Peaxi162Scf00748	760989
AE_bin88_525	Peaxi162Scf00205	653896
AE_bin88_525	Peaxi162Scf00176	1260103
AE_bin88_525	Peaxi162Scf00724	569559
AE_bin88_525	Peaxi162Scf00158	863502
AE_bin88_525	Peaxi162Scf00305	794067
AE_bin88_525	Peaxi162Scf00262	670038
AE_bin88_525	Peaxi162Scf00305	263437
AE_bin88_525	Peaxi162Scf00262	81563
AE_bin88_525	Peaxi162Scf00322	447877
AE_bin88_525	Peaxi162Scf00224	208455
AE_bin88_525	Peaxi162Scf00008	268
AE_bin88_525	Peaxi162Scf00705	412218
AE_bin88_525	Peaxi162Scf00205	755482
AE_bin88_525	Peaxi162Scf00827	183512
AE_bin88_525	Peaxi162Scf00382	537280
AE_bin88_525	Peaxi162Scf00148	772974
AE_bin88_525	Peaxi162Scf00317	684580
AE_bin88_525	Peaxi162Scf00097	1985495
AE_bin88_525	Peaxi162Scf00063	296902
AE_bin88_525	Peaxi162Scf00085	2459800
AE_bin88_525	Peaxi162Scf00040	73482
AE_bin88_525	Peaxi162Scf00225	715894
AE_bin88_525	Peaxi162Scf00131	885812
AE_bin88_525	Peaxi162Scf00954	329114
AE_bin88_525	Peaxi162Scf01192	18955
AE_bin88_525	Peaxi162Scf00026	1545419
AE_bin88_525	Peaxi162Scf00954	227043
AE_bin88_525	Peaxi162Scf00768	528348
AE_bin88_525	Peaxi162Scf74484	760
AE_bin88_525	Peaxi162Scf00717	52689
AE_bin88_525	Peaxi162Scf01106	172410
AE_bin88_525	Peaxi162Scf00017	497067
AE_bin88_525	Peaxi162Scf00334	615417
AE_bin88_525	Peaxi162Scf00736	282662
AE_bin88_525	Peaxi162Scf00962	63961
AE_bin88_525	Peaxi162Scf00440	55706
AE_bin88_525	Peaxi162Scf00025	2198401
AE_bin88_525	Peaxi162Scf00205	159301
AE_bin88_525	Peaxi162Scf00736	543006
AE_bin88_525	Peaxi162Scf00322	302881
AE_bin88_525	Peaxi162Scf00112	2110413
AE_bin88_525	Peaxi162Scf00268	103314
AE_bin88_525	Peaxi162Scf00371	247477
AE_bin88_525	Peaxi162Scf00768	300878
AE_bin88_525	Peaxi162Scf00554	607825
AE_bin88_525	Peaxi162Scf00220	928184
AE_bin88_525	Peaxi162Scf00748	760983
AE_bin88_525	Peaxi162Scf00462	932423
AE_bin88_525	Peaxi162Scf00418	352556
AE_bin88_525	Peaxi162Scf00083	65250
AE_bin88_525	Peaxi162Scf00954	419898
AE_bin88_525	Peaxi162Scf01271	123858
AE_bin88_525	Peaxi162Scf00305	126119
AE_bin88_525	Peaxi162Scf00760	57437
AE_bin88_525	Peaxi162Scf00706	486995
AE_bin88_525	Peaxi162Scf00371	55162
AE_bin88_525	Peaxi162Scf00760	93057
AE_bin88_525	Peaxi162Scf00177	203851
AE_bin88_525	Peaxi162Scf00305	263438
AE_bin88_525	Peaxi162Scf00724	85452
AE_bin88_525	Peaxi162Scf00926	526899
AE_bin88_525	Peaxi162Scf00179	1025977
AE_bin88_525	Peaxi162Scf00708	545797
AE_bin88_525	Peaxi162Scf00244	887372
AE_bin88_525	Peaxi162Scf00570	104764
AE_bin88_525	Peaxi162Scf00681	265617
AE_bin88_525	Peaxi162Scf00179	657967
AE_bin88_525	Peaxi162Scf00012	2474670
AE_bin88_525	Peaxi162Scf00940	245084
AE_bin88_525	Peaxi162Scf00552	51480
AE_bin88_525	Peaxi162Scf00031	2240321
AE_bin88_525	Peaxi162Scf00337	342806
AE_bin88_525	Peaxi162Scf00321	38593
AE_bin88_525	Peaxi162Scf00527	411344
AE_bin88_525	Peaxi162Scf00120	737373
AE_bin88_525	Peaxi162Scf00720	66512
AE_bin88_525	Peaxi162Scf00217	1302165
AE_bin88_525	Peaxi162Scf00248	706473
AE_bin88_525	Peaxi162Scf00120	895638
AE_bin88_525	Peaxi162Scf00827	183475
AE_bin88_525	Peaxi162Scf00724	367487
AE_bin88_525	Peaxi162Scf00202	1299350
AE_bin88_525	Peaxi162Scf00124	1335989
AE_bin88_525	Peaxi162Scf00954	329153
AE_bin88_525	Peaxi162Scf00760	68090
AE_bin88_525	Peaxi162Scf00681	265546
AE_bin88_525	Peaxi162Scf00119	1565297
AE_bin88_525	Peaxi162Scf00787	438065
AE_bin88_525	Peaxi162Scf00954	28087
AE_bin88_525	Peaxi162Scf00147	438963
AE_bin88_525	Peaxi162Scf00083	1205
AE_bin88_525	Peaxi162Scf00261	1899399
AE_bin88_525	Peaxi162Scf00779	613185
AE_bin88_525	Peaxi162Scf00147	281130
AE_bin88_525	Peaxi162Scf00112	500082
AE_bin88_525	Peaxi162Scf00262	1518053
AE_bin88_525	Peaxi162Scf00256	171234
AE_bin88_525	Peaxi162Scf00611	386272
AE_bin88_525	Peaxi162Scf00085	379853
AE_bin88_525	Peaxi162Scf00025	2939063
AE_bin88_525	Peaxi162Scf00321	302280
AE_bin88_525	Peaxi162Scf00418	352554
AE_bin88_525	Peaxi162Scf00344	1580491
AE_bin88_525	Peaxi162Scf00539	819621
AE_bin88_525	Peaxi162Scf00177	215647
AE_bin88_525	Peaxi162Scf00145	1452320
AE_bin88_525	Peaxi162Scf00554	310912
AE_bin88_525	Peaxi162Scf00558	366207
AE_bin88_525	Peaxi162Scf00085	2381636
AE_bin88_525	Peaxi162Scf00063	316076
AE_bin88_525	Peaxi162Scf00962	154363
AE_bin88_525	Peaxi162Scf00322	534096
AE_bin88_525	Peaxi162Scf00250	488730
AE_bin88_525	Peaxi162Scf00178	1731715
AE_bin88_525	Peaxi162Scf00205	534735
AE_bin88_525	Peaxi162Scf00099	882039
AE_bin88_525	Peaxi162Scf00952	198021
AE_bin88_525	Peaxi162Scf00760	174535
AE_bin88_525	Peaxi162Scf00082	1632703
AE_bin88_525	Peaxi162Scf00354	804403
AE_bin88_525	Peaxi162Scf00112	408872
AE_bin88_525	Peaxi162Scf00736	542959
AE_bin88_525	Peaxi162Scf01184	147696
AE_bin88_525	Peaxi162Scf00147	438920
AE_bin88_525	Peaxi162Scf00827	183528
AE_bin88_525	Peaxi162Scf00720	16043
AE_bin88_525	Peaxi162Scf00085	766663
AE_bin88_525	Peaxi162Scf00468	178461
AE_bin88_525	Peaxi162Scf00021	2253955
AE_bin88_525	Peaxi162Scf00954	128864
AE_bin88_525	Peaxi162Scf00305	737008
AE_bin88_525	Peaxi162Scf00321	326158
AE_bin88_525	Peaxi162Scf00954	419889
AE_bin88_525	Peaxi162Scf00624	828103
AE_bin88_525	Peaxi162Scf01050	218738
AE_bin88_525	Peaxi162Scf00796	144551
AE_bin88_525	Peaxi162Scf00253	1255475
AE_bin88_525	Peaxi162Scf01009	135159
AE_bin88_525	Peaxi162Scf00292	655724
AE_bin88_525	Peaxi162Scf01050	218807
AE_bin88_525	Peaxi162Scf00159	878701
AE_bin88_525	Peaxi162Scf00021	1777410
AE_bin88_525	Peaxi162Scf00178	418216
AE_bin88_525	Peaxi162Scf00681	265550
AE_bin88_525	Peaxi162Scf00178	600121
AE_bin88_525	Peaxi162Scf00539	819636
AE_bin88_525	Peaxi162Scf00205	755488
AE_bin88_525	Peaxi162Scf01281	32493
AE_bin88_525	Peaxi162Scf01468	60050
AE_bin88_525	Peaxi162Scf00001	1092960
AE_bin88_525	Peaxi162Scf00898	420434
AE_bin88_525	Peaxi162Scf00337	342771
AE_bin88_525	Peaxi162Scf00429	601654
AE_bin88_525	Peaxi162Scf00083	208041
AE_bin88_525	Peaxi162Scf00624	959259
AE_bin88_525	Peaxi162Scf00125	501828
AE_bin88_525	Peaxi162Scf00262	158866
AE_bin88_525	Peaxi162Scf00779	260325
AE_bin88_525	Peaxi162Scf00250	488697
AE_bin88_525	Peaxi162Scf01037	32118
AE_bin88_525	Peaxi162Scf00842	19310
AE_bin88_525	Peaxi162Scf00305	737027
AE_bin88_525	Peaxi162Scf00120	758304
AE_bin88_525	Peaxi162Scf00896	149139
AE_bin88_525	Peaxi162Scf00262	669968
AE_bin88_525	Peaxi162Scf01431	156202
AE_bin88_525	Peaxi162Scf00705	412267
AE_bin88_525	Peaxi162Scf00254	58222
AE_bin88_525	Peaxi162Scf00779	547683
AE_bin88_525	Peaxi162Scf00031	2477197
AE_bin88_525	Peaxi162Scf00042	1088411
AE_bin88_525	Peaxi162Scf01492	96645
AE_bin88_525	Peaxi162Scf00099	1260878
[truncated: 4,292 more rows]

## Sheet: IA_bin_info
bin name	Scaffold name	Physical location on Scaffold
IA_bin1_13	Peaxi162Scf01141	17663
IA_bin1_13	Peaxi162Scf00828	176954
IA_bin1_13	Peaxi162Scf01141	44421
IA_bin1_13	Peaxi162Scf01141	17685
IA_bin1_13	Peaxi162Scf01141	17721
IA_bin1_13	Peaxi162Scf00828	176920
IA_bin1_13	Peaxi162Scf01141	147748
IA_bin1_13	Peaxi162Scf01141	17665
IA_bin1_13	Peaxi162Scf00828	176893
IA_bin1_13	Peaxi162Scf00828	176971
IA_bin1_13	Peaxi162Scf00828	315361
IA_bin1_13	Peaxi162Scf00828	176972
IA_bin1_13	Peaxi162Scf00828	313927
IA_bin2_6	Peaxi162Scf00393	37673
IA_bin2_6	Peaxi162Scf00393	37620
IA_bin2_6	Peaxi162Scf00393	37615
IA_bin2_6	Peaxi162Scf00393	37670
IA_bin2_6	Peaxi162Scf00338	603719
IA_bin2_6	Peaxi162Scf00393	37614
IA_bin3_10	Peaxi162Scf01021	372595
IA_bin3_10	Peaxi162Scf01147	196062
IA_bin3_10	Peaxi162Scf00198	478009
IA_bin3_10	Peaxi162Scf00158	97240
IA_bin3_10	Peaxi162Scf01021	362635
IA_bin3_10	Peaxi162Scf00158	97185
IA_bin3_10	Peaxi162Scf00198	478015
IA_bin3_10	Peaxi162Scf00198	478020
IA_bin3_10	Peaxi162Scf00158	97208
IA_bin3_10	Peaxi162Scf01147	160611
IA_bin4_2	Peaxi162Scf00367	765200
IA_bin4_2	Peaxi162Scf00367	765186
IA_bin5_8	Peaxi162Scf00382	146058
IA_bin5_8	Peaxi162Scf00367	771877
IA_bin5_8	Peaxi162Scf00382	146104
IA_bin5_8	Peaxi162Scf00382	146080
IA_bin5_8	Peaxi162Scf00380	891366
IA_bin5_8	Peaxi162Scf00382	146092
IA_bin5_8	Peaxi162Scf00382	146089
IA_bin5_8	Peaxi162Scf00382	146106
IA_bin6_2	Peaxi162Scf00205	1512598
IA_bin6_2	Peaxi162Scf00179	658008
IA_bin7_2	Peaxi162Scf00205	260784
IA_bin7_2	Peaxi162Scf00159	829910
IA_bin8_1	Peaxi162Scf00177	14371
IA_bin9_12	Peaxi162Scf00205	755517
IA_bin9_12	Peaxi162Scf00159	829980
IA_bin9_12	Peaxi162Scf00205	755534
IA_bin9_12	Peaxi162Scf00159	975667
IA_bin9_12	Peaxi162Scf00937	55511
IA_bin9_12	Peaxi162Scf00159	975694
IA_bin9_12	Peaxi162Scf00205	744191
IA_bin9_12	Peaxi162Scf00205	755515
IA_bin9_12	Peaxi162Scf00159	975612
IA_bin9_12	Peaxi162Scf00135	1462816
IA_bin9_12	Peaxi162Scf00205	744193
IA_bin9_12	Peaxi162Scf00205	755488
IA_bin10_14	Peaxi162Scf00034	1472714
IA_bin10_14	Peaxi162Scf00937	125331
IA_bin10_14	Peaxi162Scf00835	133677
IA_bin10_14	Peaxi162Scf00034	1472776
IA_bin10_14	Peaxi162Scf00937	257169
IA_bin10_14	Peaxi162Scf00376	295405
IA_bin10_14	Peaxi162Scf00376	605129
IA_bin10_14	Peaxi162Scf00034	1341882
IA_bin10_14	Peaxi162Scf00937	125333
IA_bin10_14	Peaxi162Scf00034	1472734
IA_bin10_14	Peaxi162Scf00034	1472775
IA_bin10_14	Peaxi162Scf00376	605069
IA_bin10_14	Peaxi162Scf00034	1472772
IA_bin10_14	Peaxi162Scf00937	125329
IA_bin11_7	Peaxi162Scf01184	112187
IA_bin11_7	Peaxi162Scf00376	333642
IA_bin11_7	Peaxi162Scf00177	537958
IA_bin11_7	Peaxi162Scf00376	131121
IA_bin11_7	Peaxi162Scf00135	1462806
IA_bin11_7	Peaxi162Scf01184	112174
IA_bin11_7	Peaxi162Scf00376	131166
IA_bin12_1	Peaxi162Scf00702	580491
IA_bin13_34	Peaxi162Scf00125	203785
IA_bin13_34	Peaxi162Scf00120	867477
IA_bin13_34	Peaxi162Scf00025	2198352
IA_bin13_34	Peaxi162Scf01168	140741
IA_bin13_34	Peaxi162Scf00183	341912
IA_bin13_34	Peaxi162Scf00365	99045
IA_bin13_34	Peaxi162Scf00702	583952
IA_bin13_34	Peaxi162Scf00025	1523372
IA_bin13_34	Peaxi162Scf00025	2897847
IA_bin13_34	Peaxi162Scf00205	1119483
IA_bin13_34	Peaxi162Scf00571	546025
IA_bin13_34	Peaxi162Scf00012	1634942
IA_bin13_34	Peaxi162Scf00702	583965
IA_bin13_34	Peaxi162Scf00589	323543
IA_bin13_34	Peaxi162Scf00120	867418
IA_bin13_34	Peaxi162Scf00183	341858
IA_bin13_34	Peaxi162Scf00012	1634899
IA_bin13_34	Peaxi162Scf01168	140763
IA_bin13_34	Peaxi162Scf00120	734815
IA_bin13_34	Peaxi162Scf00589	323539
IA_bin13_34	Peaxi162Scf00120	737377
IA_bin13_34	Peaxi162Scf01223	13070
IA_bin13_34	Peaxi162Scf00589	323557
IA_bin13_34	Peaxi162Scf00365	128387
IA_bin13_34	Peaxi162Scf00125	203818
IA_bin13_34	Peaxi162Scf00702	583970
IA_bin13_34	Peaxi162Scf01168	35016
IA_bin13_34	Peaxi162Scf00012	2192758
IA_bin13_34	Peaxi162Scf00120	867428
IA_bin13_34	Peaxi162Scf01223	13091
IA_bin13_34	Peaxi162Scf00119	142891
IA_bin13_34	Peaxi162Scf00120	867421
IA_bin13_34	Peaxi162Scf00120	1322225
IA_bin13_34	Peaxi162Scf00120	1322279
IA_bin14_20	Peaxi162Scf00937	127836
IA_bin14_20	Peaxi162Scf00376	681932
IA_bin14_20	Peaxi162Scf01184	112175
IA_bin14_20	Peaxi162Scf00135	1462780
IA_bin14_20	Peaxi162Scf00034	1341839
IA_bin14_20	Peaxi162Scf00034	1341891
IA_bin14_20	Peaxi162Scf00376	295362
IA_bin14_20	Peaxi162Scf01184	112131
IA_bin14_20	Peaxi162Scf00376	681993
IA_bin14_20	Peaxi162Scf00177	537983
IA_bin14_20	Peaxi162Scf00177	491824
IA_bin14_20	Peaxi162Scf00376	681958
IA_bin14_20	Peaxi162Scf00034	1341892
IA_bin14_20	Peaxi162Scf01184	112130
IA_bin14_20	Peaxi162Scf01184	112179
IA_bin14_20	Peaxi162Scf00835	365099
IA_bin14_20	Peaxi162Scf00376	347840
IA_bin14_20	Peaxi162Scf00205	749406
IA_bin14_20	Peaxi162Scf00205	749381
IA_bin14_20	Peaxi162Scf00177	215649
IA_bin15_5	Peaxi162Scf01184	117395
IA_bin15_5	Peaxi162Scf01184	117390
IA_bin15_5	Peaxi162Scf01184	117380
IA_bin15_5	Peaxi162Scf01184	117379
IA_bin15_5	Peaxi162Scf01184	147693
IA_bin16_5	Peaxi162Scf00365	99118
IA_bin16_5	Peaxi162Scf00365	99079
IA_bin16_5	Peaxi162Scf00120	630377
IA_bin16_5	Peaxi162Scf00365	176305
IA_bin16_5	Peaxi162Scf00125	203814
IA_bin17_5	Peaxi162Scf00179	657975
IA_bin17_5	Peaxi162Scf00205	1119499
IA_bin17_5	Peaxi162Scf00365	176371
IA_bin17_5	Peaxi162Scf00120	1322283
IA_bin17_5	Peaxi162Scf00205	1512600
IA_bin18_1	Peaxi162Scf00025	2198341
IA_bin19_13	Peaxi162Scf00296	962718
IA_bin19_13	Peaxi162Scf00112	423461
IA_bin19_13	Peaxi162Scf00543	88109
IA_bin19_13	Peaxi162Scf00539	541047
IA_bin19_13	Peaxi162Scf00173	339410
IA_bin19_13	Peaxi162Scf00778	27580
IA_bin19_13	Peaxi162Scf00112	423448
IA_bin19_13	Peaxi162Scf00539	541015
IA_bin19_13	Peaxi162Scf00145	799671
IA_bin19_13	Peaxi162Scf00352	723928
IA_bin19_13	Peaxi162Scf00298	289923
IA_bin19_13	Peaxi162Scf00085	1433832
IA_bin19_13	Peaxi162Scf00124	1493952
IA_bin20_5	Peaxi162Scf00112	1692947
IA_bin20_5	Peaxi162Scf00223	855869
IA_bin20_5	Peaxi162Scf00352	723920
IA_bin20_5	Peaxi162Scf00112	722505
IA_bin20_5	Peaxi162Scf00977	270578
IA_bin21_1	Peaxi162Scf00321	229970
IA_bin22_2	Peaxi162Scf01050	353378
IA_bin22_2	Peaxi162Scf01050	353366
IA_bin23_26	Peaxi162Scf00244	626011
IA_bin23_26	Peaxi162Scf00305	456862
IA_bin23_26	Peaxi162Scf00031	2382285
IA_bin23_26	Peaxi162Scf00296	512441
IA_bin23_26	Peaxi162Scf00097	1950431
IA_bin23_26	Peaxi162Scf00522	383130
IA_bin23_26	Peaxi162Scf00063	2209387
IA_bin23_26	Peaxi162Scf00552	600414
IA_bin23_26	Peaxi162Scf01461	240644
IA_bin23_26	Peaxi162Scf00462	744933
IA_bin23_26	Peaxi162Scf01425	85033
IA_bin23_26	Peaxi162Scf01461	240680
IA_bin23_26	Peaxi162Scf00085	1433792
IA_bin23_26	Peaxi162Scf00112	722507
IA_bin23_26	Peaxi162Scf00112	423429
IA_bin23_26	Peaxi162Scf01050	353407
IA_bin23_26	Peaxi162Scf00539	236540
IA_bin23_26	Peaxi162Scf00302	48393
IA_bin23_26	Peaxi162Scf00539	236562
IA_bin23_26	Peaxi162Scf01050	353371
IA_bin23_26	Peaxi162Scf00031	2954110
IA_bin23_26	Peaxi162Scf01425	85085
IA_bin23_26	Peaxi162Scf00223	1016618
IA_bin23_26	Peaxi162Scf00462	920533
IA_bin23_26	Peaxi162Scf00112	423474
IA_bin23_26	Peaxi162Scf00552	600368
IA_bin24_4	Peaxi162Scf01425	85025
IA_bin24_4	Peaxi162Scf00581	266913
IA_bin24_4	Peaxi162Scf00112	423446
IA_bin24_4	Peaxi162Scf00416	79560
IA_bin25_2	Peaxi162Scf00796	97999
IA_bin25_2	Peaxi162Scf00661	573111
IA_bin26_10	Peaxi162Scf00243	1114992
IA_bin26_10	Peaxi162Scf00082	2369298
IA_bin26_10	Peaxi162Scf00661	573113
IA_bin26_10	Peaxi162Scf02490	77906
IA_bin26_10	Peaxi162Scf01271	67569
IA_bin26_10	Peaxi162Scf01271	67535
IA_bin26_10	Peaxi162Scf00796	146315
IA_bin26_10	Peaxi162Scf00099	849929
IA_bin26_10	Peaxi162Scf02490	77904
IA_bin26_10	Peaxi162Scf01271	67491
IA_bin27_3	Peaxi162Scf00302	49223
IA_bin27_3	Peaxi162Scf00173	360786
IA_bin27_3	Peaxi162Scf00112	423415
IA_bin28_2	Peaxi162Scf00159	837638
IA_bin28_2	Peaxi162Scf00159	837633
IA_bin29_6	Peaxi162Scf00254	256700
IA_bin29_6	Peaxi162Scf00352	723921
IA_bin29_6	Peaxi162Scf00063	2209336
IA_bin29_6	Peaxi162Scf00261	1576492
IA_bin29_6	Peaxi162Scf00296	1132917
IA_bin29_6	Peaxi162Scf00302	1022566
IA_bin30_3	Peaxi162Scf00977	278007
IA_bin30_3	Peaxi162Scf00202	2079907
IA_bin30_3	Peaxi162Scf00522	384525
IA_bin31_38	Peaxi162Scf00063	279641
IA_bin31_38	Peaxi162Scf00063	2072515
IA_bin31_38	Peaxi162Scf00173	360748
IA_bin31_38	Peaxi162Scf01019	29231
IA_bin31_38	Peaxi162Scf00827	488964
IA_bin31_38	Peaxi162Scf00462	308583
IA_bin31_38	Peaxi162Scf00361	1082381
IA_bin31_38	Peaxi162Scf00827	680232
IA_bin31_38	Peaxi162Scf00361	595495
IA_bin31_38	Peaxi162Scf00254	455695
IA_bin31_38	Peaxi162Scf00352	723986
IA_bin31_38	Peaxi162Scf00552	600349
IA_bin31_38	Peaxi162Scf00954	284063
IA_bin31_38	Peaxi162Scf00173	360732
IA_bin31_38	Peaxi162Scf00768	586001
IA_bin31_38	Peaxi162Scf00827	526007
IA_bin31_38	Peaxi162Scf00539	238956
IA_bin31_38	Peaxi162Scf00462	921975
IA_bin31_38	Peaxi162Scf00296	1132891
IA_bin31_38	Peaxi162Scf00552	600367
IA_bin31_38	Peaxi162Scf00173	360730
IA_bin31_38	Peaxi162Scf00296	512439
IA_bin31_38	Peaxi162Scf00352	723988
IA_bin31_38	Peaxi162Scf00261	426864
IA_bin31_38	Peaxi162Scf01461	240668
IA_bin31_38	Peaxi162Scf00296	512428
IA_bin31_38	Peaxi162Scf00524	765006
IA_bin31_38	Peaxi162Scf00298	289948
IA_bin31_38	Peaxi162Scf00173	893403
IA_bin31_38	Peaxi162Scf00768	586015
IA_bin31_38	Peaxi162Scf01019	29290
IA_bin31_38	Peaxi162Scf00031	2382287
IA_bin31_38	Peaxi162Scf00147	610771
IA_bin31_38	Peaxi162Scf01050	353424
IA_bin31_38	Peaxi162Scf00539	239011
IA_bin31_38	Peaxi162Scf00778	414382
IA_bin31_38	Peaxi162Scf00552	600419
IA_bin31_38	Peaxi162Scf00296	1132947
IA_bin32_17	Peaxi162Scf00552	317116
IA_bin32_17	Peaxi162Scf00063	2072516
IA_bin32_17	Peaxi162Scf00296	1132939
IA_bin32_17	Peaxi162Scf00462	308511
IA_bin32_17	Peaxi162Scf00361	744717
IA_bin32_17	Peaxi162Scf00296	1132918
IA_bin32_17	Peaxi162Scf00361	744682
IA_bin32_17	Peaxi162Scf00543	140388
IA_bin32_17	Peaxi162Scf00296	1132922
IA_bin32_17	Peaxi162Scf00063	2209415
IA_bin32_17	Peaxi162Scf00522	383156
IA_bin32_17	Peaxi162Scf00977	277984
IA_bin32_17	Peaxi162Scf00296	512444
IA_bin32_17	Peaxi162Scf01461	240651
IA_bin32_17	Peaxi162Scf00539	238999
IA_bin32_17	Peaxi162Scf00173	360735
IA_bin32_17	Peaxi162Scf00302	1022508
IA_bin33_15	Peaxi162Scf00322	302881
IA_bin33_15	Peaxi162Scf00827	488967
IA_bin33_15	Peaxi162Scf00954	27328
IA_bin33_15	Peaxi162Scf00462	920574
IA_bin33_15	Peaxi162Scf00778	27576
IA_bin33_15	Peaxi162Scf00768	585580
IA_bin33_15	Peaxi162Scf00322	302873
IA_bin33_15	Peaxi162Scf00581	266922
IA_bin33_15	Peaxi162Scf00036	1174264
IA_bin33_15	Peaxi162Scf00322	302909
IA_bin33_15	Peaxi162Scf00112	722552
IA_bin33_15	Peaxi162Scf00028	447442
IA_bin33_15	Peaxi162Scf00322	302914
IA_bin33_15	Peaxi162Scf00254	455709
IA_bin33_15	Peaxi162Scf00322	302921
IA_bin34_38	Peaxi162Scf00462	745008
IA_bin34_38	Peaxi162Scf00416	79600
IA_bin34_38	Peaxi162Scf00036	1174250
IA_bin34_38	Peaxi162Scf00462	744947
IA_bin34_38	Peaxi162Scf00031	2954042
IA_bin34_38	Peaxi162Scf00522	383125
IA_bin34_38	Peaxi162Scf00522	383122
IA_bin34_38	Peaxi162Scf00827	528873
IA_bin34_38	Peaxi162Scf00522	383119
IA_bin34_38	Peaxi162Scf00539	236582
IA_bin34_38	Peaxi162Scf00954	27359
IA_bin34_38	Peaxi162Scf00063	294870
IA_bin34_38	Peaxi162Scf00223	855850
IA_bin34_38	Peaxi162Scf00296	1137566
IA_bin34_38	Peaxi162Scf00112	722516
IA_bin34_38	Peaxi162Scf00416	79606
IA_bin34_38	Peaxi162Scf00416	79599
IA_bin34_38	Peaxi162Scf00261	538081
IA_bin34_38	Peaxi162Scf00223	855823
IA_bin34_38	Peaxi162Scf00543	140373
IA_bin34_38	Peaxi162Scf00261	426807
IA_bin34_38	Peaxi162Scf00361	744720
IA_bin34_38	Peaxi162Scf00063	2072513
IA_bin34_38	Peaxi162Scf00940	113995
IA_bin34_38	Peaxi162Scf00302	48345
IA_bin34_38	Peaxi162Scf00063	2209395
IA_bin34_38	Peaxi162Scf00354	318563
IA_bin34_38	Peaxi162Scf00085	1433801
IA_bin34_38	Peaxi162Scf00552	515096
IA_bin34_38	Peaxi162Scf00112	722551
IA_bin34_38	Peaxi162Scf00462	921947
IA_bin34_38	Peaxi162Scf00352	723996
IA_bin34_38	Peaxi162Scf00354	318491
IA_bin34_38	Peaxi162Scf00552	317079
IA_bin34_38	Peaxi162Scf00522	384455
IA_bin34_38	Peaxi162Scf00552	317078
IA_bin34_38	Peaxi162Scf00028	447424
IA_bin34_38	Peaxi162Scf00352	691882
IA_bin35_15	Peaxi162Scf00124	1788053
IA_bin35_15	Peaxi162Scf00398	775539
IA_bin35_15	Peaxi162Scf00173	338284
IA_bin35_15	Peaxi162Scf00534	366094
IA_bin35_15	Peaxi162Scf00124	1788032
IA_bin35_15	Peaxi162Scf00361	595519
IA_bin35_15	Peaxi162Scf00261	426805
IA_bin35_15	Peaxi162Scf00539	238963
IA_bin35_15	Peaxi162Scf00173	360784
IA_bin35_15	Peaxi162Scf00254	455723
IA_bin35_15	Peaxi162Scf00254	256697
IA_bin35_15	Peaxi162Scf00940	113996
IA_bin35_15	Peaxi162Scf00398	525252
IA_bin35_15	Peaxi162Scf00254	393292
IA_bin35_15	Peaxi162Scf00398	775524
IA_bin36_25	Peaxi162Scf00296	1141472
IA_bin36_25	Peaxi162Scf00361	972168
IA_bin36_25	Peaxi162Scf00173	893375
IA_bin36_25	Peaxi162Scf00539	238972
IA_bin36_25	Peaxi162Scf00124	1791760
IA_bin36_25	Peaxi162Scf00261	426871
IA_bin36_25	Peaxi162Scf00173	339378
IA_bin36_25	Peaxi162Scf00173	173908
IA_bin36_25	Peaxi162Scf00145	799726
IA_bin36_25	Peaxi162Scf00261	1576533
IA_bin36_25	Peaxi162Scf00173	338280
IA_bin36_25	Peaxi162Scf00261	538119
IA_bin36_25	Peaxi162Scf00173	173889
IA_bin36_25	Peaxi162Scf00254	487446
IA_bin36_25	Peaxi162Scf00398	525282
IA_bin36_25	Peaxi162Scf00543	140443
IA_bin36_25	Peaxi162Scf00768	585532
IA_bin36_25	Peaxi162Scf00539	541050
IA_bin36_25	Peaxi162Scf00261	426852
IA_bin36_25	Peaxi162Scf00296	225323
IA_bin36_25	Peaxi162Scf00296	1137575
IA_bin36_25	Peaxi162Scf00036	1174263
IA_bin36_25	Peaxi162Scf00223	855835
IA_bin36_25	Peaxi162Scf00778	27639
IA_bin36_25	Peaxi162Scf00416	79612
IA_bin37_4	Peaxi162Scf01461	240702
IA_bin37_4	Peaxi162Scf00462	744954
IA_bin37_4	Peaxi162Scf00361	972188
IA_bin37_4	Peaxi162Scf00416	79550
IA_bin38_24	Peaxi162Scf00298	1233096
IA_bin38_24	Peaxi162Scf00296	512445
IA_bin38_24	Peaxi162Scf00031	2382322
IA_bin38_24	Peaxi162Scf00173	566282
IA_bin38_24	Peaxi162Scf00298	289963
IA_bin38_24	Peaxi162Scf00354	318525
IA_bin38_24	Peaxi162Scf00298	289960
IA_bin38_24	Peaxi162Scf00543	88121
IA_bin38_24	Peaxi162Scf00173	338307
IA_bin38_24	Peaxi162Scf01461	240636
IA_bin38_24	Peaxi162Scf00462	744981
IA_bin38_24	Peaxi162Scf00254	487431
IA_bin38_24	Peaxi162Scf00254	393342
IA_bin38_24	Peaxi162Scf00398	525287
IA_bin38_24	Peaxi162Scf00112	722556
IA_bin38_24	Peaxi162Scf00543	88140
IA_bin38_24	Peaxi162Scf00539	239254
IA_bin38_24	Peaxi162Scf00302	1022542
IA_bin38_24	Peaxi162Scf00474	840049
IA_bin38_24	Peaxi162Scf00539	239002
IA_bin38_24	Peaxi162Scf00302	1022547
IA_bin38_24	Peaxi162Scf00558	603616
IA_bin38_24	Peaxi162Scf00474	840056
IA_bin38_24	Peaxi162Scf00173	338228
IA_bin39_3	Peaxi162Scf00539	819592
IA_bin39_3	Peaxi162Scf00539	819574
IA_bin39_3	Peaxi162Scf00539	819582
IA_bin40_1	Peaxi162Scf00827	525979
IA_bin41_18	Peaxi162Scf00099	1195083
IA_bin41_18	Peaxi162Scf00482	187397
IA_bin41_18	Peaxi162Scf00379	282285
IA_bin41_18	Peaxi162Scf00308	331161
IA_bin41_18	Peaxi162Scf00308	284627
IA_bin41_18	Peaxi162Scf01163	11994
IA_bin41_18	Peaxi162Scf00947	501043
IA_bin41_18	Peaxi162Scf00482	187413
IA_bin41_18	Peaxi162Scf00379	278917
IA_bin41_18	Peaxi162Scf00570	104766
IA_bin41_18	Peaxi162Scf00308	284644
IA_bin41_18	Peaxi162Scf01163	100347
IA_bin41_18	Peaxi162Scf00796	146374
IA_bin41_18	Peaxi162Scf00524	504820
IA_bin41_18	Peaxi162Scf00931	577526
IA_bin41_18	Peaxi162Scf00250	329270
IA_bin41_18	Peaxi162Scf00256	987099
IA_bin41_18	Peaxi162Scf00097	1950385
IA_bin42_4	Peaxi162Scf00779	547683
IA_bin42_4	Peaxi162Scf00256	987105
IA_bin42_4	Peaxi162Scf01130	2328
IA_bin42_4	Peaxi162Scf00112	1950996
IA_bin43_9	Peaxi162Scf00379	282281
IA_bin43_9	Peaxi162Scf00250	329295
IA_bin43_9	Peaxi162Scf00612	594515
IA_bin43_9	Peaxi162Scf01400	54257
IA_bin43_9	Peaxi162Scf02490	77866
IA_bin43_9	Peaxi162Scf01827	13990
IA_bin43_9	Peaxi162Scf00022	591308
IA_bin43_9	Peaxi162Scf00779	391123
IA_bin43_9	Peaxi162Scf00214	1358615
IA_bin44_5	Peaxi162Scf00661	569259
IA_bin44_5	Peaxi162Scf00308	331116
IA_bin44_5	Peaxi162Scf00022	591310
IA_bin44_5	Peaxi162Scf00256	762701
IA_bin44_5	Peaxi162Scf01163	100372
IA_bin45_27	Peaxi162Scf00570	104774
IA_bin45_27	Peaxi162Scf00308	331103
IA_bin45_27	Peaxi162Scf00482	187431
IA_bin45_27	Peaxi162Scf00112	1950973
IA_bin45_27	Peaxi162Scf00649	57356
IA_bin45_27	Peaxi162Scf01130	2302
IA_bin45_27	Peaxi162Scf00524	765085
IA_bin45_27	Peaxi162Scf00931	577563
IA_bin45_27	Peaxi162Scf00736	485038
IA_bin45_27	Peaxi162Scf00649	57351
IA_bin45_27	Peaxi162Scf01163	100381
IA_bin45_27	Peaxi162Scf00308	284651
IA_bin45_27	Peaxi162Scf01163	12022
IA_bin45_27	Peaxi162Scf00947	501069
IA_bin45_27	Peaxi162Scf00256	762645
IA_bin45_27	Peaxi162Scf00947	501052
IA_bin45_27	Peaxi162Scf00524	504810
IA_bin45_27	Peaxi162Scf00036	1174301
IA_bin45_27	Peaxi162Scf00482	187370
IA_bin45_27	Peaxi162Scf00308	284699
IA_bin45_27	Peaxi162Scf00256	987097
IA_bin45_27	Peaxi162Scf01186	31981
IA_bin45_27	Peaxi162Scf01163	100342
IA_bin45_27	Peaxi162Scf00292	568620
IA_bin45_27	Peaxi162Scf01163	12036
IA_bin45_27	Peaxi162Scf01400	38020
IA_bin45_27	Peaxi162Scf00410	135248
IA_bin46_9	Peaxi162Scf00099	528015
IA_bin46_9	Peaxi162Scf00099	528007
IA_bin46_9	Peaxi162Scf00736	485021
IA_bin46_9	Peaxi162Scf00099	527974
IA_bin46_9	Peaxi162Scf00527	65118
IA_bin46_9	Peaxi162Scf00099	527966
IA_bin46_9	Peaxi162Scf00099	527960
IA_bin46_9	Peaxi162Scf01163	11975
IA_bin46_9	Peaxi162Scf00099	527989
IA_bin47_6	Peaxi162Scf00708	50319
IA_bin47_6	Peaxi162Scf01102	66901
IA_bin47_6	Peaxi162Scf00178	65857
IA_bin47_6	Peaxi162Scf00178	65874
IA_bin47_6	Peaxi162Scf00178	65905
IA_bin47_6	Peaxi162Scf00796	97726
IA_bin48_1	Peaxi162Scf00082	1969504
IA_bin49_32	Peaxi162Scf01102	66925
IA_bin49_32	Peaxi162Scf00178	1731715
IA_bin49_32	Peaxi162Scf00649	410164
IA_bin49_32	Peaxi162Scf00262	573404
IA_bin49_32	Peaxi162Scf02490	77884
IA_bin49_32	Peaxi162Scf00537	82589
IA_bin49_32	Peaxi162Scf01400	54251
IA_bin49_32	Peaxi162Scf00537	346040
IA_bin49_32	Peaxi162Scf00537	346019
IA_bin49_32	Peaxi162Scf00178	1654286
IA_bin49_32	Peaxi162Scf00649	410159
IA_bin49_32	Peaxi162Scf00082	1969425
IA_bin49_32	Peaxi162Scf01400	54237
IA_bin49_32	Peaxi162Scf00022	591284
IA_bin49_32	Peaxi162Scf00262	1403730
IA_bin49_32	Peaxi162Scf00262	1403711
IA_bin49_32	Peaxi162Scf02490	77879
IA_bin49_32	Peaxi162Scf00649	410196
IA_bin49_32	Peaxi162Scf00082	2369230
IA_bin49_32	Peaxi162Scf01163	92488
IA_bin49_32	Peaxi162Scf00099	849884
IA_bin49_32	Peaxi162Scf00649	410170
IA_bin49_32	Peaxi162Scf00082	2369293
IA_bin49_32	Peaxi162Scf00931	577505
IA_bin49_32	Peaxi162Scf01100	69476
IA_bin49_32	Peaxi162Scf00931	577497
IA_bin49_32	Peaxi162Scf00022	591332
IA_bin49_32	Peaxi162Scf00178	1654340
IA_bin49_32	Peaxi162Scf00931	577487
IA_bin49_32	Peaxi162Scf01100	69496
IA_bin49_32	Peaxi162Scf02490	77939
IA_bin49_32	Peaxi162Scf01163	92508
IA_bin50_6	Peaxi162Scf00082	1969435
IA_bin50_6	Peaxi162Scf00131	1113310
IA_bin50_6	Peaxi162Scf00178	65868
IA_bin50_6	Peaxi162Scf00178	1654297
IA_bin50_6	Peaxi162Scf00082	2369271
IA_bin50_6	Peaxi162Scf00178	1731592
IA_bin51_4	Peaxi162Scf00131	1113232
IA_bin51_4	Peaxi162Scf01400	38050
IA_bin51_4	Peaxi162Scf00082	1969469
IA_bin51_4	Peaxi162Scf00178	1731649
IA_bin52_3	Peaxi162Scf00527	65136
IA_bin52_3	Peaxi162Scf00178	1731706
IA_bin52_3	Peaxi162Scf00131	1113267
IA_bin53_2	Peaxi162Scf00178	1654306
IA_bin53_2	Peaxi162Scf00082	1969450
IA_bin54_8	Peaxi162Scf00344	2000513
IA_bin54_8	Peaxi162Scf01096	413863
IA_bin54_8	Peaxi162Scf01096	413888
IA_bin54_8	Peaxi162Scf01096	413879
IA_bin54_8	Peaxi162Scf01096	413823
IA_bin54_8	Peaxi162Scf00344	2000449
IA_bin54_8	Peaxi162Scf01096	413847
IA_bin54_8	Peaxi162Scf01096	413854
IA_bin55_9	Peaxi162Scf00036	837104
IA_bin55_9	Peaxi162Scf00036	340477
IA_bin55_9	Peaxi162Scf00036	837147
IA_bin55_9	Peaxi162Scf00368	735247
IA_bin55_9	Peaxi162Scf00036	2095815
IA_bin55_9	Peaxi162Scf00234	331455
IA_bin55_9	Peaxi162Scf00036	340505
IA_bin55_9	Peaxi162Scf00368	735233
IA_bin55_9	Peaxi162Scf00368	735215
IA_bin56_1	Peaxi162Scf00036	2097640
IA_bin57_3	Peaxi162Scf00002	5191914
IA_bin57_3	Peaxi162Scf00224	214490
IA_bin57_3	Peaxi162Scf00429	721551
IA_bin58_1	Peaxi162Scf00952	167411
IA_bin59_29	Peaxi162Scf00048	1488643
IA_bin59_29	Peaxi162Scf00021	2194094
IA_bin59_29	Peaxi162Scf00097	2341222
IA_bin59_29	Peaxi162Scf00217	1288360
IA_bin59_29	Peaxi162Scf00048	1488657
IA_bin59_29	Peaxi162Scf00234	331482
IA_bin59_29	Peaxi162Scf00097	2341162
IA_bin59_29	Peaxi162Scf00217	1288371
IA_bin59_29	Peaxi162Scf00911	217233
IA_bin59_29	Peaxi162Scf00036	340507
IA_bin59_29	Peaxi162Scf00132	1527795
IA_bin59_29	Peaxi162Scf00048	1488689
IA_bin59_29	Peaxi162Scf00021	2066624
IA_bin59_29	Peaxi162Scf00097	2341192
IA_bin59_29	Peaxi162Scf00705	36014
IA_bin59_29	Peaxi162Scf00021	1831504
IA_bin59_29	Peaxi162Scf00026	363447
IA_bin59_29	Peaxi162Scf00021	2066642
IA_bin59_29	Peaxi162Scf00021	2066604
IA_bin59_29	Peaxi162Scf00048	1488707
IA_bin59_29	Peaxi162Scf00234	702399
IA_bin59_29	Peaxi162Scf00234	331480
IA_bin59_29	Peaxi162Scf00705	36035
IA_bin59_29	Peaxi162Scf00026	363470
IA_bin59_29	Peaxi162Scf00026	1740874
IA_bin59_29	Peaxi162Scf00315	221428
IA_bin59_29	Peaxi162Scf00557	814853
IA_bin59_29	Peaxi162Scf00026	1740821
IA_bin59_29	Peaxi162Scf00021	1947625
IA_bin60_1	Peaxi162Scf00544	944598
IA_bin61_1	Peaxi162Scf00681	192668
IA_bin62_3	Peaxi162Scf00544	944610
IA_bin62_3	Peaxi162Scf00040	213625
IA_bin62_3	Peaxi162Scf00624	1021844
IA_bin63_8	Peaxi162Scf00429	175103
IA_bin63_8	Peaxi162Scf00983	44705
IA_bin63_8	Peaxi162Scf00624	1021901
IA_bin63_8	Peaxi162Scf00002	5531544
IA_bin63_8	Peaxi162Scf00150	314815
IA_bin63_8	Peaxi162Scf01492	96621
IA_bin63_8	Peaxi162Scf00150	314826
IA_bin63_8	Peaxi162Scf00150	314818
IA_bin64_5	Peaxi162Scf00150	352021
IA_bin64_5	Peaxi162Scf00119	1387071
IA_bin64_5	Peaxi162Scf00544	944606
IA_bin64_5	Peaxi162Scf00253	1131078
IA_bin64_5	Peaxi162Scf01346	33949
IA_bin65_2	Peaxi162Scf00040	229048
IA_bin65_2	Peaxi162Scf00624	1021831
IA_bin66_1	Peaxi162Scf00224	300962
IA_bin67_5	Peaxi162Scf00132	1228546
IA_bin67_5	Peaxi162Scf00234	331476
IA_bin67_5	Peaxi162Scf00132	1228578
IA_bin67_5	Peaxi162Scf00217	708623
IA_bin67_5	Peaxi162Scf01091	63670
IA_bin68_13	Peaxi162Scf00132	1228588
IA_bin68_13	Peaxi162Scf00097	1950393
IA_bin68_13	Peaxi162Scf00705	283621
IA_bin68_13	Peaxi162Scf01091	63664
IA_bin68_13	Peaxi162Scf00097	776337
IA_bin68_13	Peaxi162Scf00717	192933
IA_bin68_13	Peaxi162Scf00952	410822
IA_bin68_13	Peaxi162Scf00097	776333
IA_bin68_13	Peaxi162Scf00040	228999
IA_bin68_13	Peaxi162Scf00557	814844
IA_bin68_13	Peaxi162Scf00021	1831463
IA_bin68_13	Peaxi162Scf00048	1488713
IA_bin68_13	Peaxi162Scf00217	1288366
IA_bin69_3	Peaxi162Scf00983	356289
IA_bin69_3	Peaxi162Scf00040	213601
IA_bin69_3	Peaxi162Scf00002	5531549
IA_bin70_6	Peaxi162Scf00429	694160
IA_bin70_6	Peaxi162Scf01281	23447
IA_bin70_6	Peaxi162Scf00983	356319
IA_bin70_6	Peaxi162Scf00150	352017
IA_bin70_6	Peaxi162Scf01281	23475
IA_bin70_6	Peaxi162Scf00624	1021885
IA_bin71_28	Peaxi162Scf00224	214478
IA_bin71_28	Peaxi162Scf00429	694159
IA_bin71_28	Peaxi162Scf00224	214464
IA_bin71_28	Peaxi162Scf00040	93142
IA_bin71_28	Peaxi162Scf00983	189402
IA_bin71_28	Peaxi162Scf01492	96598
IA_bin71_28	Peaxi162Scf00224	301023
IA_bin71_28	Peaxi162Scf00002	5191926
IA_bin71_28	Peaxi162Scf00429	694148
IA_bin71_28	Peaxi162Scf00002	5191934
IA_bin71_28	Peaxi162Scf00224	300990
IA_bin71_28	Peaxi162Scf00983	356290
IA_bin71_28	Peaxi162Scf00150	314837
IA_bin71_28	Peaxi162Scf00951	134159
IA_bin71_28	Peaxi162Scf00224	300989
IA_bin71_28	Peaxi162Scf00224	214456
IA_bin71_28	Peaxi162Scf00040	93075
IA_bin71_28	Peaxi162Scf00951	134124
IA_bin71_28	Peaxi162Scf01492	96647
IA_bin71_28	Peaxi162Scf00624	1021863
IA_bin71_28	Peaxi162Scf00002	5191935
IA_bin71_28	Peaxi162Scf00150	154548
IA_bin71_28	Peaxi162Scf00429	175106
IA_bin71_28	Peaxi162Scf00983	189389
IA_bin71_28	Peaxi162Scf00002	5191940
IA_bin71_28	Peaxi162Scf00253	1131105
IA_bin71_28	Peaxi162Scf00150	154541
IA_bin71_28	Peaxi162Scf00983	44706
IA_bin72_22	Peaxi162Scf00132	1527766
IA_bin72_22	Peaxi162Scf00217	1288390
IA_bin72_22	Peaxi162Scf00589	136684
IA_bin72_22	Peaxi162Scf00952	167384
IA_bin72_22	Peaxi162Scf00026	363483
IA_bin72_22	Peaxi162Scf00429	696348
IA_bin72_22	Peaxi162Scf00589	136693
IA_bin72_22	Peaxi162Scf00234	331478
IA_bin72_22	Peaxi162Scf00132	1228586
IA_bin72_22	Peaxi162Scf00021	2066652
IA_bin72_22	Peaxi162Scf00021	1947635
IA_bin72_22	Peaxi162Scf00217	294849
IA_bin72_22	Peaxi162Scf00021	1947649
IA_bin72_22	Peaxi162Scf00952	167457
IA_bin72_22	Peaxi162Scf00021	1831474
IA_bin72_22	Peaxi162Scf00234	702411
IA_bin72_22	Peaxi162Scf00021	2065218
IA_bin72_22	Peaxi162Scf00217	708634
IA_bin72_22	Peaxi162Scf00097	2341172
IA_bin72_22	Peaxi162Scf00132	1527796
IA_bin72_22	Peaxi162Scf00202	861490
IA_bin72_22	Peaxi162Scf00234	702376
IA_bin73_2	Peaxi162Scf00329	1055050
IA_bin73_2	Peaxi162Scf00329	231713
IA_bin74_3	Peaxi162Scf00337	865204
IA_bin74_3	Peaxi162Scf00329	231659
IA_bin74_3	Peaxi162Scf00329	998021
IA_bin75_5	Peaxi162Scf00337	865213
IA_bin75_5	Peaxi162Scf00329	854310
IA_bin75_5	Peaxi162Scf00337	865244
IA_bin75_5	Peaxi162Scf00329	1055058
IA_bin75_5	Peaxi162Scf00983	356298
IA_bin76_3	Peaxi162Scf00681	265617
IA_bin76_3	Peaxi162Scf00681	265560
IA_bin76_3	Peaxi162Scf00681	265620
IA_bin77_4	Peaxi162Scf00079	1654408
IA_bin77_4	Peaxi162Scf01172	140018
IA_bin77_4	Peaxi162Scf00473	260136
IA_bin77_4	Peaxi162Scf00079	1654406
IA_bin78_1	Peaxi162Scf00842	65270
IA_bin79_1	Peaxi162Scf00528	266506
IA_bin80_9	Peaxi162Scf00135	481945
IA_bin80_9	Peaxi162Scf00195	810581
IA_bin80_9	Peaxi162Scf00195	810663
IA_bin80_9	Peaxi162Scf00135	241562
IA_bin80_9	Peaxi162Scf00528	266556
IA_bin80_9	Peaxi162Scf00528	266559
IA_bin80_9	Peaxi162Scf00135	241570
IA_bin80_9	Peaxi162Scf00135	1253285
IA_bin80_9	Peaxi162Scf00195	872102
IA_bin81_4	Peaxi162Scf00060	673810
IA_bin81_4	Peaxi162Scf00195	802217
IA_bin81_4	Peaxi162Scf00528	285312
IA_bin81_4	Peaxi162Scf00528	266511
IA_bin82_1	Peaxi162Scf00528	280149
IA_bin83_1	Peaxi162Scf00060	422127
IA_bin84_4	Peaxi162Scf00135	1253292
IA_bin84_4	Peaxi162Scf00528	280130
IA_bin84_4	Peaxi162Scf00135	241580
IA_bin84_4	Peaxi162Scf00135	1253278
IA_bin85_1	Peaxi162Scf00060	669020
IA_bin86_1	Peaxi162Scf00060	669060
IA_bin87_2	Peaxi162Scf00195	810612
IA_bin87_2	Peaxi162Scf00060	669000
IA_bin88_1	Peaxi162Scf00060	145032
IA_bin89_2	Peaxi162Scf00442	482778
IA_bin89_2	Peaxi162Scf00569	557105
IA_bin90_2	Peaxi162Scf00442	482798
IA_bin90_2	Peaxi162Scf00442	597985
IA_bin91_2	Peaxi162Scf00442	482823
IA_bin91_2	Peaxi162Scf00569	557063
IA_bin92_4	Peaxi162Scf00569	186207
IA_bin92_4	Peaxi162Scf00442	482793
IA_bin92_4	Peaxi162Scf00442	598014
IA_bin92_4	Peaxi162Scf00569	186159
IA_bin93_2	Peaxi162Scf00442	598056
IA_bin93_2	Peaxi162Scf00442	598021
IA_bin94_5	Peaxi162Scf00563	560524
IA_bin94_5	Peaxi162Scf00563	560497
IA_bin94_5	Peaxi162Scf00563	560500
IA_bin94_5	Peaxi162Scf00563	560468
IA_bin94_5	Peaxi162Scf00563	560466
IA_bin95_1	Peaxi162Scf00563	560507
IA_bin96_1	Peaxi162Scf00583	234961
IA_bin97_4	Peaxi162Scf00583	193716
IA_bin97_4	Peaxi162Scf00611	210295
IA_bin97_4	Peaxi162Scf00611	210298
IA_bin97_4	Peaxi162Scf00583	498496
IA_bin98_1	Peaxi162Scf00583	193672
IA_bin99_1	Peaxi162Scf00304	115738
IA_bin100_5	Peaxi162Scf00304	207782
IA_bin100_5	Peaxi162Scf00304	207724
IA_bin100_5	Peaxi162Scf00304	207733
IA_bin100_5	Peaxi162Scf00304	207726
IA_bin100_5	Peaxi162Scf00304	207746
IA_bin101_6	Peaxi162Scf00304	747371
IA_bin101_6	Peaxi162Scf00304	808906
IA_bin101_6	Peaxi162Scf00304	747381
IA_bin101_6	Peaxi162Scf00304	747365
IA_bin101_6	Peaxi162Scf00304	808935
IA_bin101_6	Peaxi162Scf00304	747350
IA_bin102_3	Peaxi162Scf00304	1266822
IA_bin102_3	Peaxi162Scf00304	1393817
IA_bin102_3	Peaxi162Scf00304	1393775
IA_bin103_5	Peaxi162Scf01178	117489
IA_bin103_5	Peaxi162Scf00040	432319
IA_bin103_5	Peaxi162Scf01178	117455
IA_bin103_5	Peaxi162Scf00040	487918
IA_bin103_5	Peaxi162Scf01178	117496
IA_bin104_1	Peaxi162Scf01178	117479
IA_bin105_5	Peaxi162Scf00618	294288
IA_bin105_5	Peaxi162Scf00618	530727
IA_bin105_5	Peaxi162Scf01178	117473
IA_bin105_5	Peaxi162Scf00618	294303
IA_bin105_5	Peaxi162Scf01178	117498
IA_bin106_6	Peaxi162Scf00618	488338
IA_bin106_6	Peaxi162Scf00040	487980
IA_bin106_6	Peaxi162Scf00618	488306
IA_bin106_6	Peaxi162Scf00618	294253
IA_bin106_6	Peaxi162Scf00618	488324
IA_bin106_6	Peaxi162Scf00618	488317
IA_bin107_2	Peaxi162Scf00618	781136
IA_bin107_2	Peaxi162Scf00040	487977
IA_bin108_5	Peaxi162Scf00618	530681
IA_bin108_5	Peaxi162Scf00618	530726
IA_bin108_5	Peaxi162Scf00618	242597
IA_bin108_5	Peaxi162Scf00618	294277
IA_bin108_5	Peaxi162Scf00618	530684
IA_bin109_1	Peaxi162Scf00618	781157
IA_bin110_1	Peaxi162Scf00618	242641
IA_bin111_5	Peaxi162Scf00618	187303
IA_bin111_5	Peaxi162Scf00618	187311
IA_bin111_5	Peaxi162Scf00618	187310
IA_bin111_5	Peaxi162Scf00618	187318
IA_bin111_5	Peaxi162Scf00618	187321
IA_bin112_5	Peaxi162Scf00815	241712
IA_bin112_5	Peaxi162Scf00815	299106
IA_bin112_5	Peaxi162Scf00815	284963
IA_bin112_5	Peaxi162Scf00815	299071
IA_bin112_5	Peaxi162Scf00815	241714
IA_bin113_1	Peaxi162Scf00815	241697
IA_bin114_2	Peaxi162Scf00643	506595
IA_bin114_2	Peaxi162Scf00643	506574
IA_bin115_3	Peaxi162Scf00546	387054
IA_bin115_3	Peaxi162Scf00546	572063
IA_bin115_3	Peaxi162Scf00546	572001
IA_bin116_3	Peaxi162Scf00546	133733
IA_bin116_3	Peaxi162Scf00546	133739
IA_bin116_3	Peaxi162Scf00546	140453
IA_bin117_1	Peaxi162Scf00984	42892
IA_bin118_4	Peaxi162Scf00062	72426
IA_bin118_4	Peaxi162Scf00062	72402
IA_bin118_4	Peaxi162Scf00062	72459
IA_bin118_4	Peaxi162Scf00062	72437
IA_bin119_24	Peaxi162Scf00062	475266
IA_bin119_24	Peaxi162Scf00297	941468
IA_bin119_24	Peaxi162Scf00297	941429
IA_bin119_24	Peaxi162Scf00108	448903
IA_bin119_24	Peaxi162Scf00108	738990
IA_bin119_24	Peaxi162Scf00297	941411
IA_bin119_24	Peaxi162Scf00297	941392
IA_bin119_24	Peaxi162Scf00108	752893
IA_bin119_24	Peaxi162Scf00108	738985
IA_bin119_24	Peaxi162Scf00108	744426
IA_bin119_24	Peaxi162Scf00108	752884
IA_bin119_24	Peaxi162Scf00108	744820
IA_bin119_24	Peaxi162Scf00297	941439
IA_bin119_24	Peaxi162Scf00108	704365
IA_bin119_24	Peaxi162Scf00108	744847
IA_bin119_24	Peaxi162Scf00062	475329
IA_bin119_24	Peaxi162Scf00062	475302
IA_bin119_24	Peaxi162Scf00108	744420
IA_bin119_24	Peaxi162Scf00108	744404
IA_bin119_24	Peaxi162Scf00108	739943
IA_bin119_24	Peaxi162Scf00062	475290
IA_bin119_24	Peaxi162Scf00062	475300
IA_bin119_24	Peaxi162Scf00108	744842
IA_bin119_24	Peaxi162Scf00108	744370
IA_bin120_2	Peaxi162Scf00297	941404
IA_bin120_2	Peaxi162Scf00108	744383
IA_bin121_9	Peaxi162Scf00126	845533
IA_bin121_9	Peaxi162Scf00126	801073
IA_bin121_9	Peaxi162Scf00126	852634
IA_bin121_9	Peaxi162Scf00126	1234902
IA_bin121_9	Peaxi162Scf00126	507590
IA_bin121_9	Peaxi162Scf00126	801096
IA_bin121_9	Peaxi162Scf00126	801113
IA_bin121_9	Peaxi162Scf00126	507628
IA_bin121_9	Peaxi162Scf00126	852604
IA_bin122_1	Peaxi162Scf00228	904282
IA_bin123_2	Peaxi162Scf00228	619143
IA_bin123_2	Peaxi162Scf00228	699978
IA_bin124_21	Peaxi162Scf00386	447553
IA_bin124_21	Peaxi162Scf00534	212789
IA_bin124_21	Peaxi162Scf00065	1531593
IA_bin124_21	Peaxi162Scf01067	67235
IA_bin124_21	Peaxi162Scf00386	507061
IA_bin124_21	Peaxi162Scf00534	212802
IA_bin124_21	Peaxi162Scf00534	212813
IA_bin124_21	Peaxi162Scf00498	723751
IA_bin124_21	Peaxi162Scf00498	723716
IA_bin124_21	Peaxi162Scf00228	19816
IA_bin124_21	Peaxi162Scf00386	544906
IA_bin124_21	Peaxi162Scf00498	723738
IA_bin124_21	Peaxi162Scf00386	449556
IA_bin124_21	Peaxi162Scf00534	212788
IA_bin124_21	Peaxi162Scf00386	447577
IA_bin124_21	Peaxi162Scf00534	212799
IA_bin124_21	Peaxi162Scf00386	449562
IA_bin124_21	Peaxi162Scf00386	447563
IA_bin124_21	Peaxi162Scf00386	449571
IA_bin124_21	Peaxi162Scf00065	1531562
IA_bin124_21	Peaxi162Scf00386	507065
IA_bin125_7	Peaxi162Scf00095	493808
IA_bin125_7	Peaxi162Scf00095	493753
IA_bin125_7	Peaxi162Scf00095	493794
IA_bin125_7	Peaxi162Scf01067	174369
IA_bin125_7	Peaxi162Scf00095	493776
IA_bin125_7	Peaxi162Scf00048	1860495
IA_bin125_7	Peaxi162Scf00095	493797
IA_bin126_11	Peaxi162Scf00095	637400
IA_bin126_11	Peaxi162Scf00437	345058
IA_bin126_11	Peaxi162Scf00813	72114
IA_bin126_11	Peaxi162Scf00092	1198698
IA_bin126_11	Peaxi162Scf00095	637430
IA_bin126_11	Peaxi162Scf00437	345094
IA_bin126_11	Peaxi162Scf00437	384053
IA_bin126_11	Peaxi162Scf00048	1879098
IA_bin126_11	Peaxi162Scf00095	1150161
IA_bin126_11	Peaxi162Scf00092	1198669
IA_bin126_11	Peaxi162Scf00092	722478
IA_bin127_11	Peaxi162Scf01766	14794
IA_bin127_11	Peaxi162Scf00092	1066285
IA_bin127_11	Peaxi162Scf00196	1018630
IA_bin127_11	Peaxi162Scf00437	384050
IA_bin127_11	Peaxi162Scf00437	116069
IA_bin127_11	Peaxi162Scf00095	832174
IA_bin127_11	Peaxi162Scf01766	14857
IA_bin127_11	Peaxi162Scf01766	14854
IA_bin127_11	Peaxi162Scf00437	116026
IA_bin127_11	Peaxi162Scf00520	620750
IA_bin127_11	Peaxi162Scf01766	14831
IA_bin128_1	Peaxi162Scf00092	722462
IA_bin129_4	Peaxi162Scf00437	352919
IA_bin129_4	Peaxi162Scf00092	1198713
IA_bin129_4	Peaxi162Scf00092	1492575
IA_bin129_4	Peaxi162Scf00092	1492568
IA_bin130_22	Peaxi162Scf00048	1879095
IA_bin130_22	Peaxi162Scf00048	1879087
IA_bin130_22	Peaxi162Scf00092	315202
IA_bin130_22	Peaxi162Scf00092	722414
IA_bin130_22	Peaxi162Scf00092	315232
IA_bin130_22	Peaxi162Scf00092	315199
IA_bin130_22	Peaxi162Scf00813	72087
IA_bin130_22	Peaxi162Scf00048	1879147
IA_bin130_22	Peaxi162Scf01123	289818
IA_bin130_22	Peaxi162Scf00520	620778
IA_bin130_22	Peaxi162Scf00092	315181
IA_bin130_22	Peaxi162Scf00437	116027
IA_bin130_22	Peaxi162Scf00788	181786
IA_bin130_22	Peaxi162Scf00316	511034
IA_bin130_22	Peaxi162Scf00024	596717
IA_bin130_22	Peaxi162Scf00316	519277
IA_bin130_22	Peaxi162Scf00788	282220
IA_bin130_22	Peaxi162Scf00316	227471
IA_bin130_22	Peaxi162Scf00048	1879081
IA_bin130_22	Peaxi162Scf00316	511098
IA_bin130_22	Peaxi162Scf00024	875429
IA_bin130_22	Peaxi162Scf00024	596736
IA_bin131_1	Peaxi162Scf00409	521448
IA_bin132_19	Peaxi162Scf00024	875458
IA_bin132_19	Peaxi162Scf00813	2535
IA_bin132_19	Peaxi162Scf00095	1150147
IA_bin132_19	Peaxi162Scf00520	620745
IA_bin132_19	Peaxi162Scf00813	2539
IA_bin132_19	Peaxi162Scf00092	1492609
IA_bin132_19	Peaxi162Scf00316	519225
IA_bin132_19	Peaxi162Scf00024	875428
IA_bin132_19	Peaxi162Scf00316	519221
IA_bin132_19	Peaxi162Scf00095	1150184
IA_bin132_19	Peaxi162Scf00095	637464
IA_bin132_19	Peaxi162Scf00788	181806
IA_bin132_19	Peaxi162Scf00520	620779
IA_bin132_19	Peaxi162Scf00024	875427
IA_bin132_19	Peaxi162Scf00316	519257
IA_bin132_19	Peaxi162Scf00813	2567
IA_bin132_19	Peaxi162Scf00316	519263
IA_bin132_19	Peaxi162Scf00024	950211
IA_bin132_19	Peaxi162Scf00024	875409
IA_bin133_2	Peaxi162Scf00788	282192
IA_bin133_2	Peaxi162Scf00813	72072
IA_bin134_3	Peaxi162Scf00266	958239
IA_bin134_3	Peaxi162Scf00399	902647
IA_bin134_3	Peaxi162Scf00033	2981753
IA_bin135_1	Peaxi162Scf00012	3269060
IA_bin136_19	Peaxi162Scf01044	205856
IA_bin136_19	Peaxi162Scf00555	8410
IA_bin136_19	Peaxi162Scf00932	611203
IA_bin136_19	Peaxi162Scf00012	3269140
IA_bin136_19	Peaxi162Scf00399	902709
IA_bin136_19	Peaxi162Scf00161	1548354
IA_bin136_19	Peaxi162Scf00161	1548366
IA_bin136_19	Peaxi162Scf00153	1937377
IA_bin136_19	Peaxi162Scf00555	8380
IA_bin136_19	Peaxi162Scf00399	902633
IA_bin136_19	Peaxi162Scf00033	2981811
IA_bin136_19	Peaxi162Scf00447	891167
IA_bin136_19	Peaxi162Scf00012	3269166
IA_bin136_19	Peaxi162Scf00033	2981757
IA_bin136_19	Peaxi162Scf00399	902688
IA_bin136_19	Peaxi162Scf00018	1897281
IA_bin136_19	Peaxi162Scf00266	958235
IA_bin136_19	Peaxi162Scf00932	611181
IA_bin136_19	Peaxi162Scf00531	348137
IA_bin137_3	Peaxi162Scf00572	110649
IA_bin137_3	Peaxi162Scf00012	3269152
IA_bin137_3	Peaxi162Scf00572	110642
IA_bin138_13	Peaxi162Scf00266	958231
IA_bin138_13	Peaxi162Scf00161	1548359
IA_bin138_13	Peaxi162Scf00936	438250
IA_bin138_13	Peaxi162Scf02044	35333
IA_bin138_13	Peaxi162Scf00555	8377
IA_bin138_13	Peaxi162Scf00018	1897285
IA_bin138_13	Peaxi162Scf00399	902702
IA_bin138_13	Peaxi162Scf00266	958224
IA_bin138_13	Peaxi162Scf00932	611205
IA_bin138_13	Peaxi162Scf00033	2880392
IA_bin138_13	Peaxi162Scf00033	2981816
IA_bin138_13	Peaxi162Scf00018	1897272
IA_bin138_13	Peaxi162Scf00033	2981785
IA_bin139_27	Peaxi162Scf00852	597412
IA_bin139_27	Peaxi162Scf00359	145113
IA_bin139_27	Peaxi162Scf00133	971763
IA_bin139_27	Peaxi162Scf00485	854583
IA_bin139_27	Peaxi162Scf00077	891383
IA_bin139_27	Peaxi162Scf00183	37312
IA_bin139_27	Peaxi162Scf00485	317416
IA_bin139_27	Peaxi162Scf00237	1065028
IA_bin139_27	Peaxi162Scf00183	1498179
IA_bin139_27	Peaxi162Scf00216	252667
IA_bin139_27	Peaxi162Scf00568	476859
IA_bin139_27	Peaxi162Scf00499	546139
IA_bin139_27	Peaxi162Scf00358	651113
IA_bin139_27	Peaxi162Scf00006	484096
IA_bin139_27	Peaxi162Scf01157	259147
IA_bin139_27	Peaxi162Scf00237	1066749
IA_bin139_27	Peaxi162Scf00006	1466500
IA_bin139_27	Peaxi162Scf00587	464492
IA_bin139_27	Peaxi162Scf00193	983448
IA_bin139_27	Peaxi162Scf00006	751869
IA_bin139_27	Peaxi162Scf00955	280744
IA_bin139_27	Peaxi162Scf00806	20483
IA_bin139_27	Peaxi162Scf00000	2699583
IA_bin139_27	Peaxi162Scf00000	2699540
IA_bin139_27	Peaxi162Scf00025	848793
IA_bin139_27	Peaxi162Scf00008	830886
IA_bin139_27	Peaxi162Scf00801	772178
IA_bin140_27	Peaxi162Scf00023	800199
IA_bin140_27	Peaxi162Scf00117	70270
IA_bin140_27	Peaxi162Scf00023	1367180
IA_bin140_27	Peaxi162Scf00077	891418
IA_bin140_27	Peaxi162Scf00447	104078
IA_bin140_27	Peaxi162Scf00265	13595
IA_bin140_27	Peaxi162Scf00023	1091454
IA_bin140_27	Peaxi162Scf00518	296929
IA_bin140_27	Peaxi162Scf00447	891166
IA_bin140_27	Peaxi162Scf00518	542641
IA_bin140_27	Peaxi162Scf00667	447668
IA_bin140_27	Peaxi162Scf00117	165383
IA_bin140_27	Peaxi162Scf00587	464469
IA_bin140_27	Peaxi162Scf00053	2246550
IA_bin140_27	Peaxi162Scf00237	1066688
IA_bin140_27	Peaxi162Scf00485	320567
IA_bin140_27	Peaxi162Scf00023	2045290
IA_bin140_27	Peaxi162Scf00518	296965
IA_bin140_27	Peaxi162Scf00432	752503
IA_bin140_27	Peaxi162Scf01097	170098
IA_bin140_27	Peaxi162Scf00122	380174
IA_bin140_27	Peaxi162Scf01218	254945
IA_bin140_27	Peaxi162Scf00447	891130
IA_bin140_27	Peaxi162Scf00518	757290
IA_bin140_27	Peaxi162Scf00058	1422652
IA_bin140_27	Peaxi162Scf00008	1011339
IA_bin140_27	Peaxi162Scf00373	651196
IA_bin141_1	Peaxi162Scf00117	1083110
IA_bin142_1	Peaxi162Scf00738	228118
IA_bin143_4	Peaxi162Scf00062	1332616
IA_bin143_4	Peaxi162Scf00062	1332648
IA_bin143_4	Peaxi162Scf00062	1995145
IA_bin143_4	Peaxi162Scf00062	1332654
IA_bin144_2	Peaxi162Scf00738	228085
IA_bin144_2	Peaxi162Scf00738	228114
IA_bin145_12	Peaxi162Scf00117	930655
IA_bin145_12	Peaxi162Scf00117	290210
IA_bin145_12	Peaxi162Scf00117	290233
IA_bin145_12	Peaxi162Scf00117	1083096
IA_bin145_12	Peaxi162Scf00117	466708
IA_bin145_12	Peaxi162Scf00117	290211
IA_bin145_12	Peaxi162Scf00117	1054348
IA_bin145_12	Peaxi162Scf00117	930610
IA_bin145_12	Peaxi162Scf00117	1083074
IA_bin145_12	Peaxi162Scf00117	290199
IA_bin145_12	Peaxi162Scf00117	1083075
IA_bin145_12	Peaxi162Scf00117	466691
IA_bin146_4	Peaxi162Scf00117	466696
IA_bin146_4	Peaxi162Scf00117	908111
IA_bin146_4	Peaxi162Scf00117	466736
IA_bin146_4	Peaxi162Scf00117	1083101
IA_bin147_6	Peaxi162Scf00023	800354
IA_bin147_6	Peaxi162Scf00023	800258
IA_bin147_6	Peaxi162Scf00117	165335
IA_bin147_6	Peaxi162Scf00574	268247
IA_bin147_6	Peaxi162Scf00883	986980
IA_bin147_6	Peaxi162Scf00117	165347
IA_bin148_104	Peaxi162Scf00518	757328
IA_bin148_104	Peaxi162Scf00323	124793
IA_bin148_104	Peaxi162Scf00106	2063462
IA_bin148_104	Peaxi162Scf00801	729941
IA_bin148_104	Peaxi162Scf00265	305172
IA_bin148_104	Peaxi162Scf01218	304195
IA_bin148_104	Peaxi162Scf00117	165325
IA_bin148_104	Peaxi162Scf00518	296950
IA_bin148_104	Peaxi162Scf00518	542622
IA_bin148_104	Peaxi162Scf00117	165341
IA_bin148_104	Peaxi162Scf00117	70269
IA_bin148_104	Peaxi162Scf00023	1091495
IA_bin148_104	Peaxi162Scf00873	89911
IA_bin148_104	Peaxi162Scf00071	1731755
IA_bin148_104	Peaxi162Scf00053	2517623
IA_bin148_104	Peaxi162Scf00053	2757245
IA_bin148_104	Peaxi162Scf00071	1731710
IA_bin148_104	Peaxi162Scf00265	842935
IA_bin148_104	Peaxi162Scf00518	757351
IA_bin148_104	Peaxi162Scf00518	542672
IA_bin148_104	Peaxi162Scf00518	114168
IA_bin148_104	Peaxi162Scf00133	974171
IA_bin148_104	Peaxi162Scf00806	20443
IA_bin148_104	Peaxi162Scf00000	2416875
IA_bin148_104	Peaxi162Scf00852	597401
IA_bin148_104	Peaxi162Scf00883	293159
IA_bin148_104	Peaxi162Scf00048	847483
IA_bin148_104	Peaxi162Scf00976	167867
IA_bin148_104	Peaxi162Scf00485	317366
IA_bin148_104	Peaxi162Scf00529	180909
IA_bin148_104	Peaxi162Scf00122	394674
IA_bin148_104	Peaxi162Scf01071	41233
IA_bin148_104	Peaxi162Scf00000	6140393
IA_bin148_104	Peaxi162Scf00212	535578
IA_bin148_104	Peaxi162Scf00568	499966
IA_bin148_104	Peaxi162Scf00255	1156710
IA_bin148_104	Peaxi162Scf01071	41271
IA_bin148_104	Peaxi162Scf00053	2246586
IA_bin148_104	Peaxi162Scf00048	847469
IA_bin148_104	Peaxi162Scf00255	1026574
IA_bin148_104	Peaxi162Scf00358	651134
IA_bin148_104	Peaxi162Scf00344	462875
IA_bin148_104	Peaxi162Scf00529	294690
IA_bin148_104	Peaxi162Scf00883	307227
IA_bin148_104	Peaxi162Scf00359	145052
IA_bin148_104	Peaxi162Scf00965	55529
IA_bin148_104	Peaxi162Scf00994	231006
IA_bin148_104	Peaxi162Scf00587	663274
IA_bin148_104	Peaxi162Scf00071	1295901
IA_bin148_104	Peaxi162Scf00000	7017623
IA_bin148_104	Peaxi162Scf00184	810073
IA_bin148_104	Peaxi162Scf00183	1498138
IA_bin148_104	Peaxi162Scf00215	49490
IA_bin148_104	Peaxi162Scf00058	1422650
IA_bin148_104	Peaxi162Scf00006	1940650
IA_bin148_104	Peaxi162Scf00883	293184
IA_bin148_104	Peaxi162Scf00432	752478
IA_bin148_104	Peaxi162Scf00384	100062
IA_bin148_104	Peaxi162Scf00000	6950587
IA_bin148_104	Peaxi162Scf00323	124757
IA_bin148_104	Peaxi162Scf00053	2757281
IA_bin148_104	Peaxi162Scf00208	196178
IA_bin148_104	Peaxi162Scf00056	1371754
IA_bin148_104	Peaxi162Scf00358	651170
IA_bin148_104	Peaxi162Scf00131	1414971
IA_bin148_104	Peaxi162Scf00852	597443
IA_bin148_104	Peaxi162Scf00106	1040426
IA_bin148_104	Peaxi162Scf00071	1731730
IA_bin148_104	Peaxi162Scf00131	1414963
IA_bin148_104	Peaxi162Scf00733	368309
IA_bin148_104	Peaxi162Scf00075	132519
IA_bin148_104	Peaxi162Scf00485	854564
IA_bin148_104	Peaxi162Scf00373	1468771
IA_bin148_104	Peaxi162Scf00122	380177
IA_bin148_104	Peaxi162Scf00183	1498183
IA_bin148_104	Peaxi162Scf00000	6140341
IA_bin148_104	Peaxi162Scf00955	280718
IA_bin148_104	Peaxi162Scf00000	6866840
IA_bin148_104	Peaxi162Scf00204	175506
IA_bin148_104	Peaxi162Scf00396	1283446
IA_bin148_104	Peaxi162Scf00187	624555
IA_bin148_104	Peaxi162Scf00432	836299
IA_bin148_104	Peaxi162Scf00000	7032825
IA_bin148_104	Peaxi162Scf01242	266442
IA_bin148_104	Peaxi162Scf00237	1066729
IA_bin148_104	Peaxi162Scf00574	156686
IA_bin148_104	Peaxi162Scf00344	462835
IA_bin148_104	Peaxi162Scf00153	1702054
IA_bin148_104	Peaxi162Scf00806	20430
IA_bin148_104	Peaxi162Scf01157	259136
IA_bin148_104	Peaxi162Scf00344	1145289
IA_bin148_104	Peaxi162Scf01071	119016
IA_bin148_104	Peaxi162Scf00447	220803
IA_bin148_104	Peaxi162Scf00801	772127
IA_bin148_104	Peaxi162Scf00183	37323
IA_bin148_104	Peaxi162Scf00529	301227
IA_bin148_104	Peaxi162Scf00122	1788229
IA_bin148_104	Peaxi162Scf00529	824339
IA_bin148_104	Peaxi162Scf00046	1737710
IA_bin148_104	Peaxi162Scf00053	2757289
IA_bin148_104	Peaxi162Scf00373	1468747
IA_bin148_104	Peaxi162Scf00048	847552
IA_bin148_104	Peaxi162Scf00712	66627
IA_bin148_104	Peaxi162Scf00023	2045216
IA_bin149_217	Peaxi162Scf00955	265866
IA_bin149_217	Peaxi162Scf00255	1026560
IA_bin149_217	Peaxi162Scf00485	320534
IA_bin149_217	Peaxi162Scf00396	1283476
IA_bin149_217	Peaxi162Scf00183	37365
IA_bin149_217	Peaxi162Scf00006	751861
IA_bin149_217	Peaxi162Scf00396	1283429
IA_bin149_217	Peaxi162Scf00057	2259402
IA_bin149_217	Peaxi162Scf00058	1775851
IA_bin149_217	Peaxi162Scf00587	464437
IA_bin149_217	Peaxi162Scf00053	2517618
IA_bin149_217	Peaxi162Scf00000	7017641
IA_bin149_217	Peaxi162Scf00265	78402
IA_bin149_217	Peaxi162Scf00215	1183289
IA_bin149_217	Peaxi162Scf00873	89855
IA_bin149_217	Peaxi162Scf00529	294718
IA_bin149_217	Peaxi162Scf00965	55503
IA_bin149_217	Peaxi162Scf00204	674933
IA_bin149_217	Peaxi162Scf00536	100963
IA_bin149_217	Peaxi162Scf00741	20190
IA_bin149_217	Peaxi162Scf00106	2003725
IA_bin149_217	Peaxi162Scf00384	100046
IA_bin149_217	Peaxi162Scf00008	1011336
IA_bin149_217	Peaxi162Scf00466	393697
IA_bin149_217	Peaxi162Scf00485	320528
IA_bin149_217	Peaxi162Scf00667	447645
IA_bin149_217	Peaxi162Scf00396	1431268
IA_bin149_217	Peaxi162Scf00153	1702094
IA_bin149_217	Peaxi162Scf00384	1249652
IA_bin149_217	Peaxi162Scf00071	1397297
IA_bin149_217	Peaxi162Scf00587	663278
IA_bin149_217	Peaxi162Scf00237	21344
IA_bin149_217	Peaxi162Scf00000	3449334
IA_bin149_217	Peaxi162Scf00153	1702071
IA_bin149_217	Peaxi162Scf00447	104090
IA_bin149_217	Peaxi162Scf00485	854530
IA_bin149_217	Peaxi162Scf00046	1737690
IA_bin149_217	Peaxi162Scf00106	2003668
IA_bin149_217	Peaxi162Scf00000	5788654
IA_bin149_217	Peaxi162Scf00499	546138
IA_bin149_217	Peaxi162Scf00053	2246573
IA_bin149_217	Peaxi162Scf00237	21314
IA_bin149_217	Peaxi162Scf00046	1737735
IA_bin149_217	Peaxi162Scf00057	2259429
IA_bin149_217	Peaxi162Scf00807	300894
IA_bin149_217	Peaxi162Scf00133	974147
IA_bin149_217	Peaxi162Scf00057	2053237
IA_bin149_217	Peaxi162Scf00071	1397230
IA_bin149_217	Peaxi162Scf00529	294648
IA_bin149_217	Peaxi162Scf00883	307281
IA_bin149_217	Peaxi162Scf00058	1422670
IA_bin149_217	Peaxi162Scf00133	974142
IA_bin149_217	Peaxi162Scf00994	230993
IA_bin149_217	Peaxi162Scf00048	847472
IA_bin149_217	Peaxi162Scf01218	254915
IA_bin149_217	Peaxi162Scf00994	231066
IA_bin149_217	Peaxi162Scf00373	1468731
IA_bin149_217	Peaxi162Scf00883	293183
IA_bin149_217	Peaxi162Scf00237	1066701
IA_bin149_217	Peaxi162Scf00058	1422669
IA_bin149_217	Peaxi162Scf00216	252687
IA_bin149_217	Peaxi162Scf00056	2068316
IA_bin149_217	Peaxi162Scf00006	1940662
IA_bin149_217	Peaxi162Scf00131	1414945
IA_bin149_217	Peaxi162Scf00106	481265
IA_bin149_217	Peaxi162Scf00000	3449337
IA_bin149_217	Peaxi162Scf00122	380208
IA_bin149_217	Peaxi162Scf00483	701663
IA_bin149_217	Peaxi162Scf00587	464416
IA_bin149_217	Peaxi162Scf00058	1775836
IA_bin149_217	Peaxi162Scf00741	20192
IA_bin149_217	Peaxi162Scf00008	830894
IA_bin149_217	Peaxi162Scf00000	3449300
IA_bin149_217	Peaxi162Scf00046	1737732
IA_bin149_217	Peaxi162Scf00077	891439
IA_bin149_217	Peaxi162Scf00741	20191
IA_bin149_217	Peaxi162Scf00485	320524
IA_bin149_217	Peaxi162Scf00204	175488
IA_bin149_217	Peaxi162Scf00008	1011355
IA_bin149_217	Peaxi162Scf00071	1397270
IA_bin149_217	Peaxi162Scf00483	701708
IA_bin149_217	Peaxi162Scf00667	447702
IA_bin149_217	Peaxi162Scf00204	175524
IA_bin149_217	Peaxi162Scf00208	188138
IA_bin149_217	Peaxi162Scf00000	6140352
IA_bin149_217	Peaxi162Scf01218	151321
IA_bin149_217	Peaxi162Scf00000	7017626
IA_bin149_217	Peaxi162Scf00485	317391
IA_bin149_217	Peaxi162Scf00667	447721
IA_bin149_217	Peaxi162Scf00077	891422
IA_bin149_217	Peaxi162Scf00587	663284
IA_bin149_217	Peaxi162Scf00122	380142
IA_bin149_217	Peaxi162Scf00122	2189998
IA_bin149_217	Peaxi162Scf00215	814618
IA_bin149_217	Peaxi162Scf00574	156674
IA_bin149_217	Peaxi162Scf00106	2063443
IA_bin149_217	Peaxi162Scf00058	1775886
IA_bin149_217	Peaxi162Scf00496	703574
IA_bin149_217	Peaxi162Scf00801	772177
IA_bin149_217	Peaxi162Scf00384	95621
IA_bin149_217	Peaxi162Scf00204	674944
IA_bin149_217	Peaxi162Scf00058	1189696
IA_bin149_217	Peaxi162Scf00733	376569
IA_bin149_217	Peaxi162Scf01101	74250
IA_bin149_217	Peaxi162Scf00359	109816
IA_bin149_217	Peaxi162Scf00025	719466
IA_bin149_217	Peaxi162Scf00587	663231
IA_bin149_217	Peaxi162Scf00071	2717853
IA_bin149_217	Peaxi162Scf00883	293205
IA_bin149_217	Peaxi162Scf00733	376599
IA_bin149_217	Peaxi162Scf00801	772157
IA_bin149_217	Peaxi162Scf00000	3447418
IA_bin149_217	Peaxi162Scf00106	2003716
IA_bin149_217	Peaxi162Scf00000	6950566
IA_bin149_217	Peaxi162Scf00807	300952
IA_bin149_217	Peaxi162Scf00381	1108092
IA_bin149_217	Peaxi162Scf00006	1940642
IA_bin149_217	Peaxi162Scf00265	78352
IA_bin149_217	Peaxi162Scf00000	6140357
IA_bin149_217	Peaxi162Scf00006	1466524
IA_bin149_217	Peaxi162Scf00384	1249618
IA_bin149_217	Peaxi162Scf00058	1775897
IA_bin149_217	Peaxi162Scf00000	2416894
IA_bin149_217	Peaxi162Scf01157	225690
IA_bin149_217	Peaxi162Scf00237	21310
IA_bin149_217	Peaxi162Scf00056	1371725
IA_bin149_217	Peaxi162Scf00215	49550
IA_bin149_217	Peaxi162Scf00215	49524
IA_bin149_217	Peaxi162Scf00255	1156728
IA_bin149_217	Peaxi162Scf00012	59254
IA_bin149_217	Peaxi162Scf00485	317410
IA_bin149_217	Peaxi162Scf01399	64692
IA_bin149_217	Peaxi162Scf00483	701685
IA_bin149_217	Peaxi162Scf00008	827057
IA_bin149_217	Peaxi162Scf00529	294697
IA_bin149_217	Peaxi162Scf01071	119024
IA_bin149_217	Peaxi162Scf00058	1182642
IA_bin149_217	Peaxi162Scf00741	20244
IA_bin149_217	Peaxi162Scf00077	1019302
IA_bin149_217	Peaxi162Scf00057	2259417
IA_bin149_217	Peaxi162Scf00006	751914
IA_bin149_217	Peaxi162Scf00359	132807
IA_bin149_217	Peaxi162Scf00396	1271719
IA_bin149_217	Peaxi162Scf00237	21322
IA_bin149_217	Peaxi162Scf00529	294669
IA_bin149_217	Peaxi162Scf00667	447713
IA_bin149_217	Peaxi162Scf00077	1019319
IA_bin149_217	Peaxi162Scf00058	1775867
IA_bin149_217	Peaxi162Scf00053	2246555
IA_bin149_217	Peaxi162Scf00485	854580
IA_bin149_217	Peaxi162Scf00183	1498109
IA_bin149_217	Peaxi162Scf00255	1156727
IA_bin149_217	Peaxi162Scf00955	280739
IA_bin149_217	Peaxi162Scf01503	70039
IA_bin149_217	Peaxi162Scf00000	3449299
IA_bin149_217	Peaxi162Scf00384	95666
IA_bin149_217	Peaxi162Scf00216	252696
IA_bin149_217	Peaxi162Scf00215	814605
IA_bin149_217	Peaxi162Scf01157	66963
IA_bin149_217	Peaxi162Scf00122	380200
IA_bin149_217	Peaxi162Scf00208	188137
IA_bin149_217	Peaxi162Scf00806	20459
IA_bin149_217	Peaxi162Scf00344	1145297
IA_bin149_217	Peaxi162Scf00122	2190031
IA_bin149_217	Peaxi162Scf00667	447722
IA_bin149_217	Peaxi162Scf00071	1295847
IA_bin149_217	Peaxi162Scf00058	1775827
IA_bin149_217	Peaxi162Scf00071	1295899
IA_bin149_217	Peaxi162Scf00071	1295898
IA_bin149_217	Peaxi162Scf00000	7032817
IA_bin149_217	Peaxi162Scf00008	827018
IA_bin149_217	Peaxi162Scf00000	3449271
IA_bin149_217	Peaxi162Scf00212	535597
IA_bin149_217	Peaxi162Scf00344	1145258
IA_bin149_217	Peaxi162Scf00373	651135
IA_bin149_217	Peaxi162Scf00496	703607
IA_bin149_217	Peaxi162Scf00204	175510
IA_bin149_217	Peaxi162Scf00373	651197
IA_bin149_217	Peaxi162Scf00344	1145277
IA_bin149_217	Peaxi162Scf00187	1227249
IA_bin149_217	Peaxi162Scf02044	35310
IA_bin149_217	Peaxi162Scf00955	265877
IA_bin149_217	Peaxi162Scf00432	752491
IA_bin149_217	Peaxi162Scf00008	827051
IA_bin149_217	Peaxi162Scf00883	986968
IA_bin149_217	Peaxi162Scf00071	1731738
IA_bin149_217	Peaxi162Scf00396	1431243
IA_bin149_217	Peaxi162Scf00000	2416928
IA_bin149_217	Peaxi162Scf00852	614319
IA_bin149_217	Peaxi162Scf00733	368297
IA_bin149_217	Peaxi162Scf00499	614057
IA_bin149_217	Peaxi162Scf00071	1397256
IA_bin149_217	Peaxi162Scf00574	156653
IA_bin149_217	Peaxi162Scf00000	7017611
IA_bin149_217	Peaxi162Scf00071	1397290
IA_bin149_217	Peaxi162Scf00215	49511
IA_bin149_217	Peaxi162Scf01157	66997
IA_bin149_217	Peaxi162Scf00187	1227220
IA_bin149_217	Peaxi162Scf00046	1737714
IA_bin149_217	Peaxi162Scf00373	1468751
IA_bin149_217	Peaxi162Scf00529	294653
IA_bin149_217	Peaxi162Scf00432	752501
IA_bin149_217	Peaxi162Scf00000	7017620
IA_bin149_217	Peaxi162Scf00373	651138
IA_bin149_217	Peaxi162Scf01218	304208
IA_bin149_217	Peaxi162Scf00344	1145334
IA_bin149_217	Peaxi162Scf00006	1466504
IA_bin149_217	Peaxi162Scf00106	1040430
IA_bin149_217	Peaxi162Scf00852	597424
IA_bin149_217	Peaxi162Scf00339	1113296
IA_bin149_217	Peaxi162Scf00106	346261
IA_bin149_217	Peaxi162Scf00106	1040372
IA_bin149_217	Peaxi162Scf00265	842983
IA_bin149_217	Peaxi162Scf00883	293209
IA_bin149_217	Peaxi162Scf00574	268228
IA_bin149_217	Peaxi162Scf00344	916523
IA_bin149_217	Peaxi162Scf00006	1466497
IA_bin150_21	Peaxi162Scf00133	670595
IA_bin150_21	Peaxi162Scf00965	55523
IA_bin150_21	Peaxi162Scf00048	847529
IA_bin150_21	Peaxi162Scf00215	1183334
IA_bin150_21	Peaxi162Scf00955	265900
IA_bin150_21	Peaxi162Scf00058	1422705
IA_bin150_21	Peaxi162Scf00381	1108066
IA_bin150_21	Peaxi162Scf01218	254920
IA_bin150_21	Peaxi162Scf01218	254888
IA_bin150_21	Peaxi162Scf01097	170118
IA_bin150_21	Peaxi162Scf00955	280728
IA_bin150_21	Peaxi162Scf01071	41216
IA_bin150_21	Peaxi162Scf00574	156677
IA_bin150_21	Peaxi162Scf00384	455843
IA_bin150_21	Peaxi162Scf00212	737614
IA_bin150_21	Peaxi162Scf00106	450774
IA_bin150_21	Peaxi162Scf01026	24364
IA_bin150_21	Peaxi162Scf00373	651207
IA_bin150_21	Peaxi162Scf00215	49514
IA_bin150_21	Peaxi162Scf00358	650825
IA_bin150_21	Peaxi162Scf00057	2053273
IA_bin151_1	Peaxi162Scf00684	350991
IA_bin152_3	Peaxi162Scf00684	350979
IA_bin152_3	Peaxi162Scf00684	442207
IA_bin152_3	Peaxi162Scf00684	442202
IA_bin153_4	Peaxi162Scf00684	103941
IA_bin153_4	Peaxi162Scf00684	103995
IA_bin153_4	Peaxi162Scf00684	103998
IA_bin153_4	Peaxi162Scf00684	163778
IA_bin154_2	Peaxi162Scf00078	1041394
IA_bin154_2	Peaxi162Scf00078	1041370
IA_bin155_1	Peaxi162Scf00078	533713
IA_bin156_1	Peaxi162Scf00688	7481
IA_bin157_10	Peaxi162Scf00688	472644
IA_bin157_10	Peaxi162Scf00688	356812
IA_bin157_10	Peaxi162Scf00688	472635
IA_bin157_10	Peaxi162Scf00688	356769
IA_bin157_10	Peaxi162Scf00688	472616
IA_bin157_10	Peaxi162Scf00688	314267
IA_bin157_10	Peaxi162Scf00688	356795
IA_bin157_10	Peaxi162Scf00688	422115
IA_bin157_10	Peaxi162Scf00688	314317
IA_bin157_10	Peaxi162Scf00688	472588
IA_bin158_6	Peaxi162Scf00111	605602
IA_bin158_6	Peaxi162Scf00111	723721
IA_bin158_6	Peaxi162Scf00111	723736
IA_bin158_6	Peaxi162Scf00111	605539
IA_bin158_6	Peaxi162Scf00111	605592
IA_bin158_6	Peaxi162Scf00688	422116
IA_bin159_11	Peaxi162Scf00111	831360
IA_bin159_11	Peaxi162Scf00111	1209159
IA_bin159_11	Peaxi162Scf00111	832339
IA_bin159_11	Peaxi162Scf00111	1430318
IA_bin159_11	Peaxi162Scf00111	1430345
IA_bin159_11	Peaxi162Scf00111	831368
IA_bin159_11	Peaxi162Scf00069	1871884
IA_bin159_11	Peaxi162Scf00111	1209186
IA_bin159_11	Peaxi162Scf00111	1430310
IA_bin159_11	Peaxi162Scf00111	831411
IA_bin159_11	Peaxi162Scf00111	831365
IA_bin160_10	Peaxi162Scf00111	1345170
IA_bin160_10	Peaxi162Scf00111	764929
IA_bin160_10	Peaxi162Scf00111	1345154
IA_bin160_10	Peaxi162Scf00111	1430279
IA_bin160_10	Peaxi162Scf00069	2156209
IA_bin160_10	Peaxi162Scf00069	2105425
IA_bin160_10	Peaxi162Scf00069	2156224
IA_bin160_10	Peaxi162Scf00111	764918
IA_bin160_10	Peaxi162Scf00069	2105480
IA_bin160_10	Peaxi162Scf00111	1209175
IA_bin161_8	Peaxi162Scf00069	1461546
IA_bin161_8	Peaxi162Scf00111	1345151
IA_bin161_8	Peaxi162Scf00069	1763925
IA_bin161_8	Peaxi162Scf00111	1345168
IA_bin161_8	Peaxi162Scf00111	1345142
IA_bin161_8	Peaxi162Scf00069	1868751
IA_bin161_8	Peaxi162Scf00111	1345152
IA_bin161_8	Peaxi162Scf00111	1345144
IA_bin162_11	Peaxi162Scf00069	1773674
IA_bin162_11	Peaxi162Scf00069	1868775
IA_bin162_11	Peaxi162Scf00069	1868711
IA_bin162_11	Peaxi162Scf00069	1597601
IA_bin162_11	Peaxi162Scf00069	1773683
IA_bin162_11	Peaxi162Scf00069	1597604
IA_bin162_11	Peaxi162Scf00069	1597627
IA_bin162_11	Peaxi162Scf00069	1597636
IA_bin162_11	Peaxi162Scf00069	1461485
IA_bin162_11	Peaxi162Scf00069	1461502
IA_bin162_11	Peaxi162Scf00069	1763960
IA_bin163_8	Peaxi162Scf00069	1358583
IA_bin163_8	Peaxi162Scf00998	81561
IA_bin163_8	Peaxi162Scf00998	44736
IA_bin163_8	Peaxi162Scf00998	81534
IA_bin163_8	Peaxi162Scf00998	44725
IA_bin163_8	Peaxi162Scf00998	44664
IA_bin163_8	Peaxi162Scf00998	44665
IA_bin163_8	Peaxi162Scf00998	44714
IA_bin164_7	Peaxi162Scf01216	71960
IA_bin164_7	Peaxi162Scf00235	339445
IA_bin164_7	Peaxi162Scf01216	66191
IA_bin164_7	Peaxi162Scf01216	96407
IA_bin164_7	Peaxi162Scf00235	321952
IA_bin164_7	Peaxi162Scf01216	71973
IA_bin164_7	Peaxi162Scf01216	66227
IA_bin165_8	Peaxi162Scf00964	58008
IA_bin165_8	Peaxi162Scf00964	121465
IA_bin165_8	Peaxi162Scf01086	75828
IA_bin165_8	Peaxi162Scf00964	57996
IA_bin165_8	Peaxi162Scf00964	57940
IA_bin165_8	Peaxi162Scf00450	915625
IA_bin165_8	Peaxi162Scf00964	57994
IA_bin165_8	Peaxi162Scf00964	121392
IA_bin166_3	Peaxi162Scf00235	820094
IA_bin166_3	Peaxi162Scf00235	821313
IA_bin166_3	Peaxi162Scf00235	820084
IA_bin167_1	Peaxi162Scf00285	831885
IA_bin168_3	Peaxi162Scf00802	253165
IA_bin168_3	Peaxi162Scf00802	253157
IA_bin168_3	Peaxi162Scf00802	253160
IA_bin169_4	Peaxi162Scf01333	83292
IA_bin169_4	Peaxi162Scf01333	83308
IA_bin169_4	Peaxi162Scf00776	248282
IA_bin169_4	Peaxi162Scf01333	83287
IA_bin170_3	Peaxi162Scf01333	127725
IA_bin170_3	Peaxi162Scf01333	112034
IA_bin170_3	Peaxi162Scf00921	26897
IA_bin171_2	Peaxi162Scf00776	245663
IA_bin171_2	Peaxi162Scf01333	83272
IA_bin172_1	Peaxi162Scf00007	871897
IA_bin173_5	Peaxi162Scf00154	641506
IA_bin173_5	Peaxi162Scf00981	469388
IA_bin173_5	Peaxi162Scf00154	641564
IA_bin173_5	Peaxi162Scf00845	104782
IA_bin173_5	Peaxi162Scf00845	218359
IA_bin174_1	Peaxi162Scf00007	2849371
IA_bin175_3	Peaxi162Scf00007	2282956
IA_bin175_3	Peaxi162Scf00007	1638283
IA_bin175_3	Peaxi162Scf00007	1638268
IA_bin176_3	Peaxi162Scf00007	1807486
IA_bin176_3	Peaxi162Scf00007	1636676
IA_bin176_3	Peaxi162Scf00007	1636699
IA_bin177_5	Peaxi162Scf00007	2849352
IA_bin177_5	Peaxi162Scf00007	2849344
IA_bin177_5	Peaxi162Scf00007	2849361
IA_bin177_5	Peaxi162Scf00007	2849402
IA_bin177_5	Peaxi162Scf00007	2890930
IA_bin178_5	Peaxi162Scf00981	469378
IA_bin178_5	Peaxi162Scf00469	401344
IA_bin178_5	Peaxi162Scf00469	673997
IA_bin178_5	Peaxi162Scf00132	528190
IA_bin178_5	Peaxi162Scf00981	469402
IA_bin179_2	Peaxi162Scf00154	264130
IA_bin179_2	Peaxi162Scf00154	453200
IA_bin180_5	Peaxi162Scf00391	498265
IA_bin180_5	Peaxi162Scf00391	498303
IA_bin180_5	Peaxi162Scf01013	188259
IA_bin180_5	Peaxi162Scf01013	188337
IA_bin180_5	Peaxi162Scf00391	498258
IA_bin181_4	Peaxi162Scf00560	124140
IA_bin181_4	Peaxi162Scf00560	124155
IA_bin181_4	Peaxi162Scf00560	845573
IA_bin181_4	Peaxi162Scf00560	845536
IA_bin182_1	Peaxi162Scf00560	532811
IA_bin183_3	Peaxi162Scf00560	43528
IA_bin183_3	Peaxi162Scf00560	43535
IA_bin183_3	Peaxi162Scf00560	124148
IA_bin184_5	Peaxi162Scf00231	537622
IA_bin184_5	Peaxi162Scf00231	789542
IA_bin184_5	Peaxi162Scf00231	537624
IA_bin184_5	Peaxi162Scf00231	789482
IA_bin184_5	Peaxi162Scf00231	789514
IA_bin185_11	Peaxi162Scf00457	199739
IA_bin185_11	Peaxi162Scf01566	89943
IA_bin185_11	Peaxi162Scf01566	89966
IA_bin185_11	Peaxi162Scf00457	199725
IA_bin185_11	Peaxi162Scf00457	199738
IA_bin185_11	Peaxi162Scf01124	211570
IA_bin185_11	Peaxi162Scf01566	89936
IA_bin185_11	Peaxi162Scf00457	199689
IA_bin185_11	Peaxi162Scf00942	175308
IA_bin185_11	Peaxi162Scf00038	711730
IA_bin185_11	Peaxi162Scf00038	711749
IA_bin186_7	Peaxi162Scf00401	236554
IA_bin186_7	Peaxi162Scf00401	236555
IA_bin186_7	Peaxi162Scf00401	236573
IA_bin186_7	Peaxi162Scf00401	472647
IA_bin186_7	Peaxi162Scf00401	301066
IA_bin186_7	Peaxi162Scf00401	236574
IA_bin186_7	Peaxi162Scf00401	367845
IA_bin187_10	Peaxi162Scf00347	876513
IA_bin187_10	Peaxi162Scf00088	1151455
IA_bin187_10	Peaxi162Scf00088	668848
IA_bin187_10	Peaxi162Scf00347	487460
IA_bin187_10	Peaxi162Scf00594	602550
IA_bin187_10	Peaxi162Scf00347	876562
IA_bin187_10	Peaxi162Scf00088	668782
IA_bin187_10	Peaxi162Scf00088	668832
IA_bin187_10	Peaxi162Scf00088	1005770
IA_bin187_10	Peaxi162Scf00088	1151418
IA_bin188_7	Peaxi162Scf00046	878737
IA_bin188_7	Peaxi162Scf00891	247944
IA_bin188_7	Peaxi162Scf00046	878763
IA_bin188_7	Peaxi162Scf00046	878791
IA_bin188_7	Peaxi162Scf00046	878775
IA_bin188_7	Peaxi162Scf00046	878785
IA_bin188_7	Peaxi162Scf00088	1376641
IA_bin189_9	Peaxi162Scf00324	688563
IA_bin189_9	Peaxi162Scf00324	688596
IA_bin189_9	Peaxi162Scf00324	353966
IA_bin189_9	Peaxi162Scf00324	688626
IA_bin189_9	Peaxi162Scf00324	353922
IA_bin189_9	Peaxi162Scf00046	55356
IA_bin189_9	Peaxi162Scf00324	298543
IA_bin189_9	Peaxi162Scf00046	209701
IA_bin189_9	Peaxi162Scf01838	57917
IA_bin190_1	Peaxi162Scf01600	63341
IA_bin191_9	Peaxi162Scf00452	673887
IA_bin191_9	Peaxi162Scf00452	287832
IA_bin191_9	Peaxi162Scf00452	350301
IA_bin191_9	Peaxi162Scf00452	673827
IA_bin191_9	Peaxi162Scf00452	350287
IA_bin191_9	Peaxi162Scf00452	673867
IA_bin191_9	Peaxi162Scf00452	287827
IA_bin191_9	Peaxi162Scf00452	287850
IA_bin191_9	Peaxi162Scf00452	673888
IA_bin192_2	Peaxi162Scf00320	591353
IA_bin192_2	Peaxi162Scf00320	591314
IA_bin193_1	Peaxi162Scf00452	350297
IA_bin194_5	Peaxi162Scf00232	933128
IA_bin194_5	Peaxi162Scf00232	505278
IA_bin194_5	Peaxi162Scf00452	287817
IA_bin194_5	Peaxi162Scf00359	901124
IA_bin194_5	Peaxi162Scf00351	876729
IA_bin195_8	Peaxi162Scf00232	145839
IA_bin195_8	Peaxi162Scf00232	346098
IA_bin195_8	Peaxi162Scf00232	505331
IA_bin195_8	Peaxi162Scf00452	287869
IA_bin195_8	Peaxi162Scf00359	1299546
IA_bin195_8	Peaxi162Scf00359	1299500
IA_bin195_8	Peaxi162Scf00232	933137
IA_bin195_8	Peaxi162Scf00452	287808
IA_bin196_1	Peaxi162Scf00359	807515
IA_bin197_1	Peaxi162Scf00452	23331
IA_bin198_3	Peaxi162Scf00139	996158
IA_bin198_3	Peaxi162Scf00359	1299545
IA_bin198_3	Peaxi162Scf00393	267673
IA_bin199_2	Peaxi162Scf00139	1306461
IA_bin199_2	Peaxi162Scf00232	101577
IA_bin200_3	Peaxi162Scf00232	32780
IA_bin200_3	Peaxi162Scf00232	720130
IA_bin200_3	Peaxi162Scf00232	32796
IA_bin201_4	Peaxi162Scf00351	1125203
IA_bin201_4	Peaxi162Scf00232	101602
IA_bin201_4	Peaxi162Scf00359	707743
IA_bin201_4	Peaxi162Scf00232	101625
IA_bin202_1	Peaxi162Scf01164	156599
IA_bin203_2	Peaxi162Scf00359	796436
IA_bin203_2	Peaxi162Scf00359	796422
IA_bin204_4	Peaxi162Scf00833	236490
IA_bin204_4	Peaxi162Scf00359	1174182
IA_bin204_4	Peaxi162Scf00359	1174177
IA_bin204_4	Peaxi162Scf00833	236520
IA_bin205_6	Peaxi162Scf00359	796430
IA_bin205_6	Peaxi162Scf00359	796477
IA_bin205_6	Peaxi162Scf00359	796450
IA_bin205_6	Peaxi162Scf00833	600614
IA_bin205_6	Peaxi162Scf00359	707802
IA_bin205_6	Peaxi162Scf00359	796479
IA_bin206_5	Peaxi162Scf00474	534314
IA_bin206_5	Peaxi162Scf00191	1018233
IA_bin206_5	Peaxi162Scf00474	342839
IA_bin206_5	Peaxi162Scf01347	144277
IA_bin206_5	Peaxi162Scf00191	1018256
IA_bin207_1	Peaxi162Scf00403	597205
IA_bin208_10	Peaxi162Scf00474	517834
IA_bin208_10	Peaxi162Scf01347	143218
IA_bin208_10	Peaxi162Scf01347	144293
IA_bin208_10	Peaxi162Scf00403	597177
IA_bin208_10	Peaxi162Scf00191	1018255
IA_bin208_10	Peaxi162Scf00474	342827
IA_bin208_10	Peaxi162Scf00191	1182156
IA_bin208_10	Peaxi162Scf00191	1182187
IA_bin208_10	Peaxi162Scf00474	517840
IA_bin208_10	Peaxi162Scf00716	173034
IA_bin209_6	Peaxi162Scf00423	762467
IA_bin209_6	Peaxi162Scf00423	318035
IA_bin209_6	Peaxi162Scf00423	1088684
IA_bin209_6	Peaxi162Scf00423	317109
IA_bin209_6	Peaxi162Scf00423	317101
IA_bin209_6	Peaxi162Scf00423	762439
IA_bin210_2	Peaxi162Scf00164	431005
IA_bin210_2	Peaxi162Scf00164	431031
IA_bin211_10	Peaxi162Scf00164	1463437
IA_bin211_10	Peaxi162Scf00044	1234085
IA_bin211_10	Peaxi162Scf00164	1463470
IA_bin211_10	Peaxi162Scf01149	31791
IA_bin211_10	Peaxi162Scf00519	183778
IA_bin211_10	Peaxi162Scf00164	1557193
IA_bin211_10	Peaxi162Scf00167	584243
IA_bin211_10	Peaxi162Scf00164	1450123
IA_bin211_10	Peaxi162Scf00044	1526686
IA_bin211_10	Peaxi162Scf00519	396312
IA_bin212_3	Peaxi162Scf01149	363713
IA_bin212_3	Peaxi162Scf01175	75940
IA_bin212_3	Peaxi162Scf00164	1450120
IA_bin213_18	Peaxi162Scf01414	31698
IA_bin213_18	Peaxi162Scf01414	31752
IA_bin213_18	Peaxi162Scf00576	188002
IA_bin213_18	Peaxi162Scf00519	183814
IA_bin213_18	Peaxi162Scf00176	1525031
IA_bin213_18	Peaxi162Scf00156	1240603
IA_bin213_18	Peaxi162Scf01414	31713
IA_bin213_18	Peaxi162Scf00176	1651184
IA_bin213_18	Peaxi162Scf00519	396264
IA_bin213_18	Peaxi162Scf00081	65097
IA_bin213_18	Peaxi162Scf01414	31721
IA_bin213_18	Peaxi162Scf00164	1557197
IA_bin213_18	Peaxi162Scf00044	1234050
IA_bin213_18	Peaxi162Scf00156	1240646
IA_bin213_18	Peaxi162Scf00015	2686743
IA_bin213_18	Peaxi162Scf00044	1234100
IA_bin213_18	Peaxi162Scf00044	1526673
IA_bin213_18	Peaxi162Scf01414	31689
IA_bin214_2	Peaxi162Scf00015	3009443
IA_bin214_2	Peaxi162Scf00576	283793
IA_bin215_5	Peaxi162Scf00004	153522
IA_bin215_5	Peaxi162Scf00176	1651116
IA_bin215_5	Peaxi162Scf00424	289772
IA_bin215_5	Peaxi162Scf00627	468660
IA_bin215_5	Peaxi162Scf00176	1651120
IA_bin216_4	Peaxi162Scf00576	62640
IA_bin216_4	Peaxi162Scf00424	289785
IA_bin216_4	Peaxi162Scf00015	3009489
IA_bin216_4	Peaxi162Scf00424	289784
IA_bin217_22	Peaxi162Scf00519	235084
IA_bin217_22	Peaxi162Scf00519	235072
IA_bin217_22	Peaxi162Scf00156	1240636
IA_bin217_22	Peaxi162Scf00015	3009452
IA_bin217_22	Peaxi162Scf00156	1240667
IA_bin217_22	Peaxi162Scf00576	283805
IA_bin217_22	Peaxi162Scf00015	3009356
IA_bin217_22	Peaxi162Scf00519	235033
IA_bin217_22	Peaxi162Scf00156	1240656
IA_bin217_22	Peaxi162Scf00519	396288
IA_bin217_22	Peaxi162Scf00519	235071
IA_bin217_22	Peaxi162Scf00627	468622
IA_bin217_22	Peaxi162Scf00576	283797
IA_bin217_22	Peaxi162Scf00176	1524060
IA_bin217_22	Peaxi162Scf00576	62649
IA_bin217_22	Peaxi162Scf00015	3009417
IA_bin217_22	Peaxi162Scf00081	65107
IA_bin217_22	Peaxi162Scf00004	193059
IA_bin217_22	Peaxi162Scf00424	289764
IA_bin217_22	Peaxi162Scf00156	1240611
IA_bin217_22	Peaxi162Scf00176	1524058
IA_bin217_22	Peaxi162Scf00519	183776
IA_bin218_2	Peaxi162Scf00350	188605
IA_bin218_2	Peaxi162Scf01149	293278
IA_bin219_1	Peaxi162Scf00027	3086832
IA_bin220_6	Peaxi162Scf00027	1936091
IA_bin220_6	Peaxi162Scf00092	1567023
IA_bin220_6	Peaxi162Scf00530	245323
IA_bin220_6	Peaxi162Scf00027	1936095
IA_bin220_6	Peaxi162Scf00027	1936079
IA_bin220_6	Peaxi162Scf00027	1936041
IA_bin221_8	Peaxi162Scf00245	349307
IA_bin221_8	Peaxi162Scf00238	1098483
IA_bin221_8	Peaxi162Scf00888	99500
IA_bin221_8	Peaxi162Scf00027	2380276
IA_bin221_8	Peaxi162Scf00238	1098465
IA_bin221_8	Peaxi162Scf00525	702092
IA_bin221_8	Peaxi162Scf00229	1105087
IA_bin221_8	Peaxi162Scf00525	702015
IA_bin222_3	Peaxi162Scf00001	6058711
IA_bin222_3	Peaxi162Scf00678	300897
IA_bin222_3	Peaxi162Scf00027	2527266
IA_bin223_12	Peaxi162Scf00008	1996399
IA_bin223_12	Peaxi162Scf00678	694304
IA_bin223_12	Peaxi162Scf00202	137960
IA_bin223_12	Peaxi162Scf00678	300937
IA_bin223_12	Peaxi162Scf00202	137975
IA_bin223_12	Peaxi162Scf00888	99448
IA_bin223_12	Peaxi162Scf00269	483929
IA_bin223_12	Peaxi162Scf00525	697433
IA_bin223_12	Peaxi162Scf00124	393488
IA_bin223_12	Peaxi162Scf00950	614075
IA_bin223_12	Peaxi162Scf00202	137991
IA_bin223_12	Peaxi162Scf00678	300903
IA_bin224_62	Peaxi162Scf00257	907761
IA_bin224_62	Peaxi162Scf00124	393511
IA_bin224_62	Peaxi162Scf00155	312521
IA_bin224_62	Peaxi162Scf00854	549136
IA_bin224_62	Peaxi162Scf00950	614101
IA_bin224_62	Peaxi162Scf00176	1525063
IA_bin224_62	Peaxi162Scf00901	179863
IA_bin224_62	Peaxi162Scf00113	600782
IA_bin224_62	Peaxi162Scf00854	549137
IA_bin224_62	Peaxi162Scf00124	904234
IA_bin224_62	Peaxi162Scf00176	1525064
IA_bin224_62	Peaxi162Scf00124	98811
IA_bin224_62	Peaxi162Scf00124	393571
IA_bin224_62	Peaxi162Scf00124	393523
IA_bin224_62	Peaxi162Scf00124	393548
IA_bin224_62	Peaxi162Scf00353	712296
IA_bin224_62	Peaxi162Scf00027	2526990
IA_bin224_62	Peaxi162Scf00027	438267
IA_bin224_62	Peaxi162Scf00608	225132
IA_bin224_62	Peaxi162Scf00124	98775
IA_bin224_62	Peaxi162Scf00027	2527040
IA_bin224_62	Peaxi162Scf00035	3195469
IA_bin224_62	Peaxi162Scf01089	59881
IA_bin224_62	Peaxi162Scf00124	98790
IA_bin224_62	Peaxi162Scf00027	2527046
IA_bin224_62	Peaxi162Scf00027	364330
IA_bin224_62	Peaxi162Scf00530	245313
IA_bin224_62	Peaxi162Scf00008	1996240
IA_bin224_62	Peaxi162Scf00950	614058
IA_bin224_62	Peaxi162Scf00530	245265
IA_bin224_62	Peaxi162Scf00124	904196
IA_bin224_62	Peaxi162Scf00035	3195434
IA_bin224_62	Peaxi162Scf00113	439056
IA_bin224_62	Peaxi162Scf00124	904208
IA_bin224_62	Peaxi162Scf00124	904209
IA_bin224_62	Peaxi162Scf00027	2527014
IA_bin224_62	Peaxi162Scf00370	807176
IA_bin224_62	Peaxi162Scf00124	393492
IA_bin224_62	Peaxi162Scf00267	807243
IA_bin224_62	Peaxi162Scf00027	438233
IA_bin224_62	Peaxi162Scf00027	438275
IA_bin224_62	Peaxi162Scf00027	438271
IA_bin224_62	Peaxi162Scf00001	5716897
IA_bin224_62	Peaxi162Scf00155	872236
IA_bin224_62	Peaxi162Scf00608	225128
IA_bin224_62	Peaxi162Scf00181	1235936
IA_bin224_62	Peaxi162Scf00124	393508
IA_bin224_62	Peaxi162Scf00027	1035876
IA_bin224_62	Peaxi162Scf00113	439042
IA_bin224_62	Peaxi162Scf00257	907729
IA_bin224_62	Peaxi162Scf00124	904189
IA_bin224_62	Peaxi162Scf00206	1041622
IA_bin224_62	Peaxi162Scf00035	3195430
IA_bin224_62	Peaxi162Scf00530	878916
IA_bin224_62	Peaxi162Scf00465	53133
IA_bin224_62	Peaxi162Scf00662	243118
IA_bin224_62	Peaxi162Scf00113	600738
IA_bin224_62	Peaxi162Scf00121	1438709
IA_bin224_62	Peaxi162Scf00206	1041604
IA_bin224_62	Peaxi162Scf00027	364312
IA_bin224_62	Peaxi162Scf00465	53071
IA_bin224_62	Peaxi162Scf00008	1996343
IA_bin225_8	Peaxi162Scf00871	46286
IA_bin225_8	Peaxi162Scf00124	98823
IA_bin225_8	Peaxi162Scf00608	225189
IA_bin225_8	Peaxi162Scf00035	3195462
IA_bin225_8	Peaxi162Scf00395	303790
IA_bin225_8	Peaxi162Scf00395	303803
IA_bin225_8	Peaxi162Scf00113	439048
IA_bin225_8	Peaxi162Scf00333	126594
IA_bin226_2	Peaxi162Scf00198	866824
IA_bin226_2	Peaxi162Scf00198	866821
IA_bin227_15	Peaxi162Scf00092	1534941
IA_bin227_15	Peaxi162Scf00269	760154
IA_bin227_15	Peaxi162Scf00155	102812
IA_bin227_15	Peaxi162Scf00395	303817
IA_bin227_15	Peaxi162Scf00333	126576
IA_bin227_15	Peaxi162Scf00008	1996398
IA_bin227_15	Peaxi162Scf00901	179850
IA_bin227_15	Peaxi162Scf00269	760132
IA_bin227_15	Peaxi162Scf00269	483952
IA_bin227_15	Peaxi162Scf00370	807212
IA_bin227_15	Peaxi162Scf00269	760118
IA_bin227_15	Peaxi162Scf00121	1438741
IA_bin227_15	Peaxi162Scf00229	1105063
IA_bin227_15	Peaxi162Scf00206	1041605
IA_bin227_15	Peaxi162Scf00269	760150
IA_bin228_1	Peaxi162Scf00001	5625248
IA_bin229_16	Peaxi162Scf00678	300927
IA_bin229_16	Peaxi162Scf00027	1117196
IA_bin229_16	Peaxi162Scf00238	1492307
IA_bin229_16	Peaxi162Scf00008	1996422
IA_bin229_16	Peaxi162Scf01089	59865
IA_bin229_16	Peaxi162Scf00027	2192048
IA_bin229_16	Peaxi162Scf00871	46253
IA_bin229_16	Peaxi162Scf00530	245275
IA_bin229_16	Peaxi162Scf00092	1535002
IA_bin229_16	Peaxi162Scf00027	2191989
IA_bin229_16	Peaxi162Scf00008	1996421
IA_bin229_16	Peaxi162Scf00008	1996261
IA_bin229_16	Peaxi162Scf00238	1098503
IA_bin229_16	Peaxi162Scf00333	126590
IA_bin229_16	Peaxi162Scf00008	1996271
IA_bin229_16	Peaxi162Scf00530	878908
IA_bin230_3	Peaxi162Scf00431	311731
IA_bin230_3	Peaxi162Scf00580	28371
IA_bin230_3	Peaxi162Scf00580	28370
IA_bin231_6	Peaxi162Scf00777	513561
IA_bin231_6	Peaxi162Scf00019	771997
IA_bin231_6	Peaxi162Scf00491	853649
IA_bin231_6	Peaxi162Scf00019	2147929
IA_bin231_6	Peaxi162Scf00019	2147883
IA_bin231_6	Peaxi162Scf00080	1328174
IA_bin232_2	Peaxi162Scf00008	3570570
IA_bin232_2	Peaxi162Scf00008	3570601
IA_bin233_3	Peaxi162Scf00629	411300
IA_bin233_3	Peaxi162Scf00629	411267
IA_bin233_3	Peaxi162Scf00777	604880
IA_bin234_11	Peaxi162Scf00991	362834
IA_bin234_11	Peaxi162Scf00049	1024714
IA_bin234_11	Peaxi162Scf00080	1201547
IA_bin234_11	Peaxi162Scf00019	771957
IA_bin234_11	Peaxi162Scf00580	311405
IA_bin234_11	Peaxi162Scf00049	1024723
IA_bin234_11	Peaxi162Scf00019	1260410
IA_bin234_11	Peaxi162Scf00777	513579
IA_bin234_11	Peaxi162Scf00629	386694
IA_bin234_11	Peaxi162Scf00777	513585
IA_bin234_11	Peaxi162Scf00777	513570
IA_bin235_8	Peaxi162Scf00629	405521
IA_bin235_8	Peaxi162Scf00019	371834
IA_bin235_8	Peaxi162Scf00580	311441
IA_bin235_8	Peaxi162Scf00019	2147906
IA_bin235_8	Peaxi162Scf00080	1328123
IA_bin235_8	Peaxi162Scf00991	362857
IA_bin235_8	Peaxi162Scf00080	1368562
IA_bin235_8	Peaxi162Scf00629	411264
IA_bin236_2	Peaxi162Scf00777	504384
IA_bin236_2	Peaxi162Scf00777	504445
IA_bin237_4	Peaxi162Scf00790	4614
IA_bin237_4	Peaxi162Scf00019	2147933
IA_bin237_4	Peaxi162Scf00080	1328159
IA_bin237_4	Peaxi162Scf00790	4645
IA_bin238_4	Peaxi162Scf00080	1841724
IA_bin238_4	Peaxi162Scf00080	1841678
IA_bin238_4	Peaxi162Scf00881	218167
IA_bin238_4	Peaxi162Scf00881	218206
IA_bin239_4	Peaxi162Scf00431	311705
IA_bin239_4	Peaxi162Scf00431	311682
IA_bin239_4	Peaxi162Scf00431	311693
IA_bin239_4	Peaxi162Scf00294	617631
IA_bin240_2	Peaxi162Scf00294	1010957
IA_bin240_2	Peaxi162Scf00294	1010989
IA_bin241_5	Peaxi162Scf00165	1001466
IA_bin241_5	Peaxi162Scf00165	1021387
IA_bin241_5	Peaxi162Scf02210	23970
IA_bin241_5	Peaxi162Scf00165	1021350
IA_bin241_5	Peaxi162Scf02210	23997
IA_bin242_2	Peaxi162Scf00165	1502552
IA_bin242_2	Peaxi162Scf00165	1502594
IA_bin243_5	Peaxi162Scf00039	1280662
IA_bin243_5	Peaxi162Scf00039	1280696
IA_bin243_5	Peaxi162Scf00039	1093570
IA_bin243_5	Peaxi162Scf00039	929328
IA_bin243_5	Peaxi162Scf00039	1280649
IA_bin244_3	Peaxi162Scf00039	437882
IA_bin244_3	Peaxi162Scf00039	437901
IA_bin244_3	Peaxi162Scf00039	1270653
IA_bin245_5	Peaxi162Scf00005	4869776
IA_bin245_5	Peaxi162Scf00005	4873680
IA_bin245_5	Peaxi162Scf00005	4776932
IA_bin245_5	Peaxi162Scf00005	4776930
IA_bin245_5	Peaxi162Scf00005	4776919
IA_bin246_7	Peaxi162Scf00123	67559
IA_bin246_7	Peaxi162Scf00123	67584
IA_bin246_7	Peaxi162Scf00123	67540
IA_bin246_7	Peaxi162Scf00123	644611
IA_bin246_7	Peaxi162Scf00413	307852
IA_bin246_7	Peaxi162Scf00182	667434
IA_bin246_7	Peaxi162Scf00123	67569
IA_bin247_13	Peaxi162Scf00182	667413
IA_bin247_13	Peaxi162Scf00182	55763
IA_bin247_13	Peaxi162Scf00005	3807519
IA_bin247_13	Peaxi162Scf00182	667443
IA_bin247_13	Peaxi162Scf00413	307866
IA_bin247_13	Peaxi162Scf00005	3807500
IA_bin247_13	Peaxi162Scf00413	494090
IA_bin247_13	Peaxi162Scf00413	307822
IA_bin247_13	Peaxi162Scf00005	3810820
IA_bin247_13	Peaxi162Scf00413	494130
IA_bin247_13	Peaxi162Scf00413	494111
IA_bin247_13	Peaxi162Scf00005	3807538
IA_bin247_13	Peaxi162Scf00005	3807542
IA_bin248_8	Peaxi162Scf00123	861008
IA_bin248_8	Peaxi162Scf00123	860979
IA_bin248_8	Peaxi162Scf00123	548708
IA_bin248_8	Peaxi162Scf00123	548720
IA_bin248_8	Peaxi162Scf00123	548695
IA_bin248_8	Peaxi162Scf00123	548667
IA_bin248_8	Peaxi162Scf00123	548664
IA_bin248_8	Peaxi162Scf00123	548693
IA_bin249_5	Peaxi162Scf00123	1113229
IA_bin249_5	Peaxi162Scf00123	1113218
IA_bin249_5	Peaxi162Scf00123	1143145
IA_bin249_5	Peaxi162Scf00123	1113174
IA_bin249_5	Peaxi162Scf00123	1113190
IA_bin250_5	Peaxi162Scf00910	141277
IA_bin250_5	Peaxi162Scf00123	1698030
IA_bin250_5	Peaxi162Scf00910	141266
IA_bin250_5	Peaxi162Scf00533	697821
IA_bin250_5	Peaxi162Scf00290	1257864
IA_bin251_14	Peaxi162Scf00173	1262992
IA_bin251_14	Peaxi162Scf00029	798981
IA_bin251_14	Peaxi162Scf00680	622537
IA_bin251_14	Peaxi162Scf00419	751755
IA_bin251_14	Peaxi162Scf00680	326193
IA_bin251_14	Peaxi162Scf00123	1697974
IA_bin251_14	Peaxi162Scf00910	141228
[truncated: 1,298 more rows]
