# Supplementary material for: Genetic Determinants of Crop Timing and Quality Traits in Two Interspecific Petunia Recombinant Inbred Line Populations
Source: Sci Rep. 2017 Jun 9;7:3200. doi: 10.1038/s41598-017-03528-9 (PMC5466624; doi:10.1038/s41598-017-03528-9)
Supplement: Supplementary file 6 — Table S7 [file 41598_2017_3528_MOESM6_ESM.xls]

## Sheet: Same location
AE map Bin name	corresponding scaffold name	Scaffold location	Approx. position on the AE linkage map	AE map linkage group	IA map Bin name	corresponding scaffold name	Scaffold location	Approx. position on the IA linkage map	IA map linkage group
AE_bin66_3	Peaxi162Scf00175	478093	1.22	1	IA_bin405_1	Peaxi162Scf00175	478093	9.934	1
AE_bin70_1	Peaxi162Scf00314	23445	4.993	1	IA_bin407_8	Peaxi162Scf00314	23445	10.867	1
AE_bin71_9	Peaxi162Scf00222	46894	6.02	1	IA_bin407_8	Peaxi162Scf00222	46894	10.867	1
AE_bin71_9	Peaxi162Scf00364	184189	6.02	1	IA_bin407_8	Peaxi162Scf00364	184189	10.867	1
AE_bin75_12	Peaxi162Scf01141	17685	9.126	1	IA_bin1_13	Peaxi162Scf01141	17685	18.27	1
AE_bin76_11	Peaxi162Scf00393	37673	9.383	1	IA_bin2_6	Peaxi162Scf00393	37673	19.78	1
AE_bin85_27	Peaxi162Scf00224	300962	10.283	1	IA_bin66_1	Peaxi162Scf00224	300962	23.106	1
AE_bin85_27	Peaxi162Scf01050	353366	10.283	1	IA_bin22_2	Peaxi162Scf01050	353366	24.958	1
AE_bin88_525	Peaxi162Scf01091	63670	10.534	1	IA_bin67_5	Peaxi162Scf01091	63670	24.496	1
AE_bin88_525	Peaxi162Scf01102	66925	10.534	1	IA_bin49_32	Peaxi162Scf01102	66925	25.474	1
AE_bin88_525	Peaxi162Scf01184	147693	10.534	1	IA_bin15_5	Peaxi162Scf01184	147693	27.863	1
AE_bin88_525	Peaxi162Scf00429	175103	10.534	1	IA_bin63_8	Peaxi162Scf00429	175103	23.736	1
AE_bin88_525	Peaxi162Scf00177	215649	10.534	1	IA_bin14_20	Peaxi162Scf00177	215649	27.169	1
AE_bin88_525	Peaxi162Scf00040	229048	10.534	1	IA_bin65_2	Peaxi162Scf00040	229048	23.288	1
AE_bin88_525	Peaxi162Scf00681	265560	10.534	1	IA_bin76_3	Peaxi162Scf00681	265560	28.502	1
AE_bin88_525	Peaxi162Scf00681	265617	10.534	1	IA_bin76_3	Peaxi162Scf00681	265617	28.502	1
AE_bin88_525	Peaxi162Scf00322	302881	10.534	1	IA_bin33_15	Peaxi162Scf00322	302881	25.867	1
AE_bin88_525	Peaxi162Scf00150	314837	10.534	1	IA_bin71_28	Peaxi162Scf00150	314837	24.086	1
AE_bin88_525	Peaxi162Scf01050	353378	10.534	1	IA_bin22_2	Peaxi162Scf01050	353378	24.958	1
AE_bin88_525	Peaxi162Scf00779	547683	10.534	1	IA_bin42_4	Peaxi162Scf00779	547683	26.311	1
AE_bin88_525	Peaxi162Scf00120	630377	10.534	1	IA_bin16_5	Peaxi162Scf00120	630377	26.841	1
AE_bin88_525	Peaxi162Scf00179	657975	10.534	1	IA_bin17_5	Peaxi162Scf00179	657975	26.899	1
AE_bin88_525	Peaxi162Scf00217	708623	10.534	1	IA_bin67_5	Peaxi162Scf00217	708623	24.496	1
AE_bin88_525	Peaxi162Scf00205	755488	10.534	1	IA_bin9_12	Peaxi162Scf00205	755488	27.335	1
AE_bin88_525	Peaxi162Scf00205	755517	10.534	1	IA_bin9_12	Peaxi162Scf00205	755517	27.335	1
AE_bin88_525	Peaxi162Scf00195	810612	10.534	1	IA_bin87_2	Peaxi162Scf00195	810612	28.811	1
AE_bin88_525	Peaxi162Scf00624	1021831	10.534	1	IA_bin65_2	Peaxi162Scf00624	1021831	23.288	1
AE_bin88_525	Peaxi162Scf00132	1228546	10.534	1	IA_bin67_5	Peaxi162Scf00132	1228546	24.496	1
AE_bin88_525	Peaxi162Scf00112	1692947	10.534	1	IA_bin20_5	Peaxi162Scf00112	1692947	25.386	1
AE_bin88_525	Peaxi162Scf00178	1731715	10.534	1	IA_bin49_32	Peaxi162Scf00178	1731715	25.474	1
AE_bin88_525	Peaxi162Scf00112	1950996	10.534	1	IA_bin42_4	Peaxi162Scf00112	1950996	26.311	1
AE_bin88_525	Peaxi162Scf00002	5531544	10.534	1	IA_bin63_8	Peaxi162Scf00002	5531544	23.736	1
AE_bin84_61	Peaxi162Scf00321	229970	10.617	1	IA_bin21_1	Peaxi162Scf00321	229970	27.789	1
AE_bin84_61	Peaxi162Scf00827	680232	10.617	1	IA_bin31_38	Peaxi162Scf00827	680232	25.175	1
AE_bin87_48	Peaxi162Scf00544	944598	10.639	1	IA_bin60_1	Peaxi162Scf00544	944598	23.91	1
AE_bin81_41	Peaxi162Scf00298	289923	10.752	1	IA_bin19_13	Peaxi162Scf00298	289923	25.929	1
AE_bin81_41	Peaxi162Scf00442	482778	10.752	1	IA_bin89_2	Peaxi162Scf00442	482778	31.339	1
AE_bin83_69	Peaxi162Scf00205	749406	10.752	1	IA_bin14_20	Peaxi162Scf00205	749406	27.169	1
AE_bin83_69	Peaxi162Scf00205	755515	10.752	1	IA_bin9_12	Peaxi162Scf00205	755515	27.335	1
AE_bin83_69	Peaxi162Scf00034	1472734	10.752	1	IA_bin10_14	Peaxi162Scf00034	1472734	27.627	1
AE_bin89_94	Peaxi162Scf00983	44705	11.497	1	IA_bin63_8	Peaxi162Scf00983	44705	23.736	1
AE_bin89_94	Peaxi162Scf00583	193716	11.497	1	IA_bin97_4	Peaxi162Scf00583	193716	32.677	1
AE_bin89_94	Peaxi162Scf00681	265620	11.497	1	IA_bin76_3	Peaxi162Scf00681	265620	28.502	1
AE_bin89_94	Peaxi162Scf00583	498496	11.497	1	IA_bin97_4	Peaxi162Scf00583	498496	32.677	1
AE_bin89_94	Peaxi162Scf00569	557105	11.497	1	IA_bin89_2	Peaxi162Scf00569	557105	31.339	1
AE_bin89_94	Peaxi162Scf00060	669000	11.497	1	IA_bin87_2	Peaxi162Scf00060	669000	28.811	1
AE_bin89_94	Peaxi162Scf00060	669020	11.497	1	IA_bin85_1	Peaxi162Scf00060	669020	29.28	1
AE_bin89_94	Peaxi162Scf00304	747365	11.497	1	IA_bin101_6	Peaxi162Scf00304	747365	35.271	1
AE_bin89_94	Peaxi162Scf00132	1228578	11.497	1	IA_bin67_5	Peaxi162Scf00132	1228578	24.496	1
AE_bin90_19	Peaxi162Scf00060	145032	11.664	1	IA_bin88_1	Peaxi162Scf00060	145032	30.327	1
AE_bin90_19	Peaxi162Scf00624	1021901	11.664	1	IA_bin63_8	Peaxi162Scf00624	1021901	23.736	1
AE_bin93_30	Peaxi162Scf01178	117479	12.699	1	IA_bin104_1	Peaxi162Scf01178	117479	36.2	1
AE_bin93_30	Peaxi162Scf00815	241697	12.699	1	IA_bin113_1	Peaxi162Scf00815	241697	40.027	1
AE_bin93_30	Peaxi162Scf00815	284963	12.699	1	IA_bin112_5	Peaxi162Scf00815	284963	39.827	1
AE_bin93_30	Peaxi162Scf00618	488306	12.699	1	IA_bin106_6	Peaxi162Scf00618	488306	37.091	1
AE_bin93_30	Peaxi162Scf00618	488317	12.699	1	IA_bin106_6	Peaxi162Scf00618	488317	37.091	1
AE_bin93_30	Peaxi162Scf00618	488324	12.699	1	IA_bin106_6	Peaxi162Scf00618	488324	37.091	1
AE_bin93_30	Peaxi162Scf00618	488338	12.699	1	IA_bin106_6	Peaxi162Scf00618	488338	37.091	1
AE_bin15_11	Peaxi162Scf00071	1125794	9.621	2	IA_bin399_3	Peaxi162Scf00071	1125794	3.981	2
AE_bin18_4	Peaxi162Scf00071	627938	11.17	2	IA_bin398_12	Peaxi162Scf00071	627938	7.026	2
AE_bin26_3	Peaxi162Scf00078	533713	16.744	2	IA_bin155_1	Peaxi162Scf00078	533713	20.741	2
AE_bin29_10	Peaxi162Scf00688	356812	18.503	2	IA_bin157_10	Peaxi162Scf00688	356812	22.354	2
AE_bin31_10	Peaxi162Scf00111	764929	19.261	2	IA_bin160_10	Peaxi162Scf00111	764929	25.37	2
AE_bin31_10	Peaxi162Scf00111	831360	19.261	2	IA_bin159_11	Peaxi162Scf00111	831360	24.325	2
AE_bin31_10	Peaxi162Scf00111	831365	19.261	2	IA_bin159_11	Peaxi162Scf00111	831365	24.325	2
AE_bin31_10	Peaxi162Scf00111	831368	19.261	2	IA_bin159_11	Peaxi162Scf00111	831368	24.325	2
AE_bin31_10	Peaxi162Scf00111	831411	19.261	2	IA_bin159_11	Peaxi162Scf00111	831411	24.325	2
AE_bin31_10	Peaxi162Scf00111	832339	19.261	2	IA_bin159_11	Peaxi162Scf00111	832339	24.325	2
AE_bin32_1	Peaxi162Scf00111	1345142	20.101	2	IA_bin161_8	Peaxi162Scf00111	1345142	24.847	2
AE_bin47_11	Peaxi162Scf00007	1638283	21.393	2	IA_bin175_3	Peaxi162Scf00007	1638283	31.966	2
AE_bin52_48	Peaxi162Scf01566	89943	22.113	2	IA_bin185_11	Peaxi162Scf01566	89943	35.556	2
AE_bin52_48	Peaxi162Scf00046	209701	22.113	2	IA_bin189_9	Peaxi162Scf00046	209701	39.039	2
AE_bin52_48	Peaxi162Scf00452	350287	22.113	2	IA_bin191_9	Peaxi162Scf00452	350287	39.872	2
AE_bin52_48	Peaxi162Scf00452	350297	22.113	2	IA_bin193_1	Peaxi162Scf00452	350297	40.214	2
AE_bin53_107	Peaxi162Scf00027	438267	22.352	2	IA_bin224_62	Peaxi162Scf00027	438267	47.291	2
AE_bin53_107	Peaxi162Scf00088	668782	22.352	2	IA_bin187_10	Peaxi162Scf00088	668782	36.757	2
AE_bin53_107	Peaxi162Scf00088	668832	22.352	2	IA_bin187_10	Peaxi162Scf00088	668832	36.757	2
AE_bin53_107	Peaxi162Scf00359	707743	22.352	2	IA_bin201_4	Peaxi162Scf00359	707743	41.729	2
AE_bin53_107	Peaxi162Scf00038	711730	22.352	2	IA_bin185_11	Peaxi162Scf00038	711730	35.556	2
AE_bin53_107	Peaxi162Scf00423	762467	22.352	2	IA_bin209_6	Peaxi162Scf00423	762467	43.372	2
AE_bin53_107	Peaxi162Scf00046	878785	22.352	2	IA_bin188_7	Peaxi162Scf00046	878785	37.26	2
AE_bin57_33	Peaxi162Scf00530	878916	22.399	2	IA_bin224_62	Peaxi162Scf00530	878916	47.291	2
AE_bin54_152	Peaxi162Scf00113	439042	22.564	2	IA_bin224_62	Peaxi162Scf00113	439042	47.291	2
AE_bin54_152	Peaxi162Scf00403	597177	22.564	2	IA_bin208_10	Peaxi162Scf00403	597177	42.334	2
AE_bin54_152	Peaxi162Scf00198	866821	22.564	2	IA_bin226_2	Peaxi162Scf00198	866821	46.026	2
AE_bin62_124	Peaxi162Scf00027	364312	22.758	2	IA_bin224_62	Peaxi162Scf00027	364312	47.291	2
AE_bin62_124	Peaxi162Scf00519	396312	22.758	2	IA_bin211_10	Peaxi162Scf00519	396312	44.295	2
AE_bin62_124	Peaxi162Scf00525	702015	22.758	2	IA_bin221_8	Peaxi162Scf00525	702015	45.739	2
AE_bin62_124	Peaxi162Scf00164	1463470	22.758	2	IA_bin211_10	Peaxi162Scf00164	1463470	44.295	2
AE_bin34_7	Peaxi162Scf00998	81534	23.576	2	IA_bin163_8	Peaxi162Scf00998	81534	25.877	2
AE_bin36_8	Peaxi162Scf00998	81561	23.576	2	IA_bin163_8	Peaxi162Scf00998	81561	25.877	2
AE_bin35_5	Peaxi162Scf00069	2105425	23.775	2	IA_bin160_10	Peaxi162Scf00069	2105425	25.37	2
AE_bin46_13	Peaxi162Scf00007	1638268	24.261	2	IA_bin175_3	Peaxi162Scf00007	1638268	31.966	2
AE_bin3_202	Peaxi162Scf00431	311682	34.059	2	IA_bin239_4	Peaxi162Scf00431	311682	49.108	2
AE_bin3_202	Peaxi162Scf00629	386694	34.059	2	IA_bin234_11	Peaxi162Scf00629	386694	48.252	2
AE_bin3_202	Peaxi162Scf00113	439048	34.059	2	IA_bin225_8	Peaxi162Scf00113	439048	46.221	2
AE_bin3_202	Peaxi162Scf00269	483929	34.059	2	IA_bin223_12	Peaxi162Scf00269	483929	45.449	2
AE_bin3_202	Peaxi162Scf00777	504384	34.059	2	IA_bin236_2	Peaxi162Scf00777	504384	48.581	2
AE_bin3_202	Peaxi162Scf00777	513570	34.059	2	IA_bin234_11	Peaxi162Scf00777	513570	48.252	2
AE_bin3_202	Peaxi162Scf00777	513579	34.059	2	IA_bin234_11	Peaxi162Scf00777	513579	48.252	2
AE_bin3_202	Peaxi162Scf00777	513585	34.059	2	IA_bin234_11	Peaxi162Scf00777	513585	48.252	2
AE_bin3_202	Peaxi162Scf00370	807176	34.059	2	IA_bin224_62	Peaxi162Scf00370	807176	47.291	2
AE_bin3_202	Peaxi162Scf00049	1024723	34.059	2	IA_bin234_11	Peaxi162Scf00049	1024723	48.252	2
AE_bin3_202	Peaxi162Scf00206	1041605	34.059	2	IA_bin227_15	Peaxi162Scf00206	1041605	46.309	2
AE_bin3_202	Peaxi162Scf00044	1234085	34.059	2	IA_bin211_10	Peaxi162Scf00044	1234085	44.295	2
AE_bin3_202	Peaxi162Scf00156	1240603	34.059	2	IA_bin213_18	Peaxi162Scf00156	1240603	44.199	2
AE_bin3_202	Peaxi162Scf00080	1328159	34.059	2	IA_bin237_4	Peaxi162Scf00080	1328159	48.304	2
AE_bin3_202	Peaxi162Scf00080	1328174	34.059	2	IA_bin231_6	Peaxi162Scf00080	1328174	48.813	2
AE_bin3_202	Peaxi162Scf00008	1996398	34.059	2	IA_bin227_15	Peaxi162Scf00008	1996398	46.309	2
AE_bin3_202	Peaxi162Scf00008	1996399	34.059	2	IA_bin223_12	Peaxi162Scf00008	1996399	45.449	2
AE_bin63_260	Peaxi162Scf00519	183776	36.409	2	IA_bin217_22	Peaxi162Scf00519	183776	44.952	2
AE_bin63_260	Peaxi162Scf00519	183778	36.409	2	IA_bin211_10	Peaxi162Scf00519	183778	44.295	2
AE_bin63_260	Peaxi162Scf00881	218167	36.409	2	IA_bin238_4	Peaxi162Scf00881	218167	47.967	2
AE_bin63_260	Peaxi162Scf00395	303790	36.409	2	IA_bin225_8	Peaxi162Scf00395	303790	46.221	2
AE_bin63_260	Peaxi162Scf00395	303817	36.409	2	IA_bin227_15	Peaxi162Scf00395	303817	46.309	2
AE_bin63_260	Peaxi162Scf00294	1010957	36.409	2	IA_bin240_2	Peaxi162Scf00294	1010957	48.99	2
AE_bin63_260	Peaxi162Scf00080	1841724	36.409	2	IA_bin238_4	Peaxi162Scf00080	1841724	47.967	2
AE_bin63_260	Peaxi162Scf00001	6058711	36.409	2	IA_bin222_3	Peaxi162Scf00001	6058711	45.572	2
AE_bin134_9	Peaxi162Scf00089	1739842	55.661	3	IA_bin431_1	Peaxi162Scf00089	1739842	7.375	3_2
AE_bin137_1	Peaxi162Scf00089	1090314	59.149	3	IA_bin436_1	Peaxi162Scf00089	1090314	9.406	3_2
AE_bin160_9	Peaxi162Scf00073	1751754	74.274	3	IA_bin412_2	Peaxi162Scf00073	1751754	2.743	3_1
AE_bin159_15	Peaxi162Scf00073	1746857	74.661	3	IA_bin412_2	Peaxi162Scf00073	1746857	2.743	3_1
AE_bin159_15	Peaxi162Scf00073	1784771	74.661	3	IA_bin411_2	Peaxi162Scf00073	1784771	2.977	3_1
AE_bin178_112	Peaxi162Scf00140	1339588	75.254	3	IA_bin389_21	Peaxi162Scf00140	1339588	18.276	3_1
AE_bin179_69	Peaxi162Scf00140	1339586	75.3	3	IA_bin389_21	Peaxi162Scf00140	1339586	18.276	3_1
AE_bin177_199	Peaxi162Scf01312	42503	75.405	3	IA_bin391_1	Peaxi162Scf01312	42503	21.425	3_1
AE_bin177_199	Peaxi162Scf00517	293023	75.405	3	IA_bin390_1	Peaxi162Scf00517	293023	20.54	3_1
AE_bin164_64	Peaxi162Scf00463	26489	76.104	3	IA_bin382_2	Peaxi162Scf00463	26489	14.502	3_1
AE_bin164_64	Peaxi162Scf00739	391453	76.104	3	IA_bin411_2	Peaxi162Scf00739	391453	2.977	3_1
AE_bin164_64	Peaxi162Scf00258	619195	76.104	3	IA_bin381_5	Peaxi162Scf00258	619195	13.385	3_1
AE_bin164_64	Peaxi162Scf00076	723251	76.104	3	IA_bin387_3	Peaxi162Scf00076	723251	16.358	3_1
AE_bin164_64	Peaxi162Scf00076	792359	76.104	3	IA_bin385_4	Peaxi162Scf00076	792359	15.647	3_1
AE_bin164_64	Peaxi162Scf00076	792366	76.104	3	IA_bin385_4	Peaxi162Scf00076	792366	15.647	3_1
AE_bin164_64	Peaxi162Scf00076	792373	76.104	3	IA_bin385_4	Peaxi162Scf00076	792373	15.647	3_1
AE_bin168_6	Peaxi162Scf00076	792384	76.225	3	IA_bin385_4	Peaxi162Scf00076	792384	15.647	3_1
AE_bin170_12	Peaxi162Scf00076	723213	76.412	3	IA_bin387_3	Peaxi162Scf00076	723213	16.358	3_1
AE_bin171_14	Peaxi162Scf00076	407587	76.509	3	IA_bin387_3	Peaxi162Scf00076	407587	16.358	3_1
AE_bin171_14	Peaxi162Scf00258	619187	76.509	3	IA_bin381_5	Peaxi162Scf00258	619187	13.385	3_1
AE_bin171_14	Peaxi162Scf00076	906578	76.509	3	IA_bin382_2	Peaxi162Scf00076	906578	14.502	3_1
AE_bin171_14	Peaxi162Scf00258	942649	76.509	3	IA_bin381_5	Peaxi162Scf00258	942649	13.385	3_1
AE_bin229_48	Peaxi162Scf01446	43702	25.451	4	IA_bin279_38	Peaxi162Scf01446	43702	5.32	4
AE_bin229_48	Peaxi162Scf00328	235094	25.451	4	IA_bin279_38	Peaxi162Scf00328	235094	5.32	4
AE_bin229_48	Peaxi162Scf00328	235132	25.451	4	IA_bin278_8	Peaxi162Scf00328	235132	5.622	4
AE_bin229_48	Peaxi162Scf00300	541027	25.451	4	IA_bin279_38	Peaxi162Scf00300	541027	5.32	4
AE_bin229_48	Peaxi162Scf00300	541033	25.451	4	IA_bin279_38	Peaxi162Scf00300	541033	5.32	4
AE_bin229_48	Peaxi162Scf00300	541036	25.451	4	IA_bin279_38	Peaxi162Scf00300	541036	5.32	4
AE_bin229_48	Peaxi162Scf00083	705616	25.451	4	IA_bin277_4	Peaxi162Scf00083	705616	5.771	4
AE_bin210_117	Peaxi162Scf01112	123600	25.699	4	IA_bin268_11	Peaxi162Scf01112	123600	10.655	4
AE_bin210_117	Peaxi162Scf00893	388378	25.699	4	IA_bin257_19	Peaxi162Scf00893	388378	14.026	4
AE_bin210_117	Peaxi162Scf00165	1021350	25.699	4	IA_bin241_5	Peaxi162Scf00165	1021350	2.649	4
AE_bin210_117	Peaxi162Scf00040	1079727	25.699	4	IA_bin254_46	Peaxi162Scf00040	1079727	14.553	4
AE_bin223_81	Peaxi162Scf00263	238380	25.861	4	IA_bin273_6	Peaxi162Scf00263	238380	8.124	4
AE_bin223_81	Peaxi162Scf00168	325801	25.861	4	IA_bin270_6	Peaxi162Scf00168	325801	9.753	4
AE_bin223_81	Peaxi162Scf00765	331551	25.861	4	IA_bin274_5	Peaxi162Scf00765	331551	8.388	4
AE_bin223_81	Peaxi162Scf00454	478441	25.861	4	IA_bin269_15	Peaxi162Scf00454	478441	10.502	4
AE_bin223_81	Peaxi162Scf00756	487216	25.861	4	IA_bin271_2	Peaxi162Scf00756	487216	10.735	4
AE_bin223_81	Peaxi162Scf00041	1744189	25.861	4	IA_bin269_15	Peaxi162Scf00041	1744189	10.502	4
AE_bin223_81	Peaxi162Scf00041	1822761	25.861	4	IA_bin268_11	Peaxi162Scf00041	1822761	10.655	4
AE_bin222_330	Peaxi162Scf01481	44500	25.997	4	IA_bin257_19	Peaxi162Scf01481	44500	14.026	4
AE_bin222_330	Peaxi162Scf00413	307866	25.997	4	IA_bin247_13	Peaxi162Scf00413	307866	16.063	4
AE_bin222_330	Peaxi162Scf00069	349077	25.997	4	IA_bin256_39	Peaxi162Scf00069	349077	14.296	4
AE_bin222_330	Peaxi162Scf00628	515188	25.997	4	IA_bin262_23	Peaxi162Scf00628	515188	10.252	4
AE_bin222_330	Peaxi162Scf00123	644611	25.997	4	IA_bin246_7	Peaxi162Scf00123	644611	13.532	4
AE_bin222_330	Peaxi162Scf00280	666152	25.997	4	IA_bin260_60	Peaxi162Scf00280	666152	12.397	4
AE_bin222_330	Peaxi162Scf00412	883077	25.997	4	IA_bin255_41	Peaxi162Scf00412	883077	14.973	4
AE_bin222_330	Peaxi162Scf00412	883094	25.997	4	IA_bin255_41	Peaxi162Scf00412	883094	14.973	4
AE_bin222_330	Peaxi162Scf00417	1209041	25.997	4	IA_bin260_60	Peaxi162Scf00417	1209041	12.397	4
AE_bin222_330	Peaxi162Scf00263	1662684	25.997	4	IA_bin273_6	Peaxi162Scf00263	1662684	8.124	4
AE_bin209_28	Peaxi162Scf00360	394945	26.249	4	IA_bin272_3	Peaxi162Scf00360	394945	9.018	4
AE_bin211_76	Peaxi162Scf00680	326172	26.308	4	IA_bin251_14	Peaxi162Scf00680	326172	14.494	4
AE_bin211_76	Peaxi162Scf00722	394924	26.308	4	IA_bin253_1	Peaxi162Scf00722	394924	13.928	4
AE_bin211_76	Peaxi162Scf00412	883066	26.308	4	IA_bin254_46	Peaxi162Scf00412	883066	14.553	4
AE_bin230_40	Peaxi162Scf00939	118586	26.947	4	IA_bin284_6	Peaxi162Scf00939	118586	2.528	4
AE_bin230_40	Peaxi162Scf00939	118599	26.947	4	IA_bin284_6	Peaxi162Scf00939	118599	2.528	4
AE_bin230_40	Peaxi162Scf00939	118657	26.947	4	IA_bin284_6	Peaxi162Scf00939	118657	2.528	4
AE_bin230_40	Peaxi162Scf00366	183853	26.947	4	IA_bin282_15	Peaxi162Scf00366	183853	4.661	4
AE_bin230_40	Peaxi162Scf00515	265354	26.947	4	IA_bin282_15	Peaxi162Scf00515	265354	4.661	4
AE_bin230_40	Peaxi162Scf00548	664748	26.947	4	IA_bin286_5	Peaxi162Scf00548	664748	1.935	4
AE_bin230_40	Peaxi162Scf00548	664756	26.947	4	IA_bin286_5	Peaxi162Scf00548	664756	1.935	4
AE_bin230_40	Peaxi162Scf00548	664792	26.947	4	IA_bin286_5	Peaxi162Scf00548	664792	1.935	4
AE_bin230_40	Peaxi162Scf00084	1108991	26.947	4	IA_bin280_2	Peaxi162Scf00084	1108991	5.875	4
AE_bin228_15	Peaxi162Scf00083	705626	27.179	4	IA_bin277_4	Peaxi162Scf00083	705626	5.771	4
AE_bin292_38	Peaxi162Scf00876	74167	10.984	5	IA_bin456_2	Peaxi162Scf00876	74167	19.261	5
AE_bin292_38	Peaxi162Scf00876	74217	10.984	5	IA_bin456_2	Peaxi162Scf00876	74217	19.261	5
AE_bin292_38	Peaxi162Scf01007	102572	10.984	5	IA_bin455_3	Peaxi162Scf01007	102572	18.119	5
AE_bin292_38	Peaxi162Scf00169	127539	10.984	5	IA_bin455_3	Peaxi162Scf00169	127539	18.119	5
AE_bin292_38	Peaxi162Scf00876	244471	10.984	5	IA_bin457_1	Peaxi162Scf00876	244471	19.456	5
AE_bin301_62	Peaxi162Scf00215	49514	12.403	5	IA_bin150_21	Peaxi162Scf00215	49514	10.29	5
AE_bin301_62	Peaxi162Scf00381	1108066	12.403	5	IA_bin150_21	Peaxi162Scf00381	1108066	10.29	5
AE_bin298_84	Peaxi162Scf01026	24364	12.453	5	IA_bin150_21	Peaxi162Scf01026	24364	10.29	5
AE_bin300_184	Peaxi162Scf01071	41216	12.453	5	IA_bin150_21	Peaxi162Scf01071	41216	10.29	5
AE_bin300_184	Peaxi162Scf00965	55523	12.453	5	IA_bin150_21	Peaxi162Scf00965	55523	10.29	5
AE_bin300_184	Peaxi162Scf01097	170118	12.453	5	IA_bin150_21	Peaxi162Scf01097	170118	10.29	5
AE_bin300_184	Peaxi162Scf01218	254920	12.453	5	IA_bin150_21	Peaxi162Scf01218	254920	10.29	5
AE_bin300_184	Peaxi162Scf00788	282192	12.453	5	IA_bin133_2	Peaxi162Scf00788	282192	8.308	5
AE_bin300_184	Peaxi162Scf00437	352919	12.453	5	IA_bin129_4	Peaxi162Scf00437	352919	8.183	5
AE_bin298_84	Peaxi162Scf00117	466696	12.453	5	IA_bin146_4	Peaxi162Scf00117	466696	10.549	5
AE_bin298_84	Peaxi162Scf00117	466736	12.453	5	IA_bin146_4	Peaxi162Scf00117	466736	10.549	5
AE_bin298_84	Peaxi162Scf00358	650825	12.453	5	IA_bin150_21	Peaxi162Scf00358	650825	10.29	5
AE_bin300_184	Peaxi162Scf00133	670595	12.453	5	IA_bin150_21	Peaxi162Scf00133	670595	10.29	5
AE_bin300_184	Peaxi162Scf00212	737614	12.453	5	IA_bin150_21	Peaxi162Scf00212	737614	10.29	5
AE_bin300_184	Peaxi162Scf00108	744383	12.453	5	IA_bin120_2	Peaxi162Scf00108	744383	4.651	5
AE_bin300_184	Peaxi162Scf00266	958239	12.453	5	IA_bin134_3	Peaxi162Scf00266	958239	9.097	5
AE_bin300_184	Peaxi162Scf00117	1083101	12.453	5	IA_bin146_4	Peaxi162Scf00117	1083101	10.549	5
AE_bin298_84	Peaxi162Scf00092	1198713	12.453	5	IA_bin129_4	Peaxi162Scf00092	1198713	8.183	5
AE_bin298_84	Peaxi162Scf00058	1422705	12.453	5	IA_bin150_21	Peaxi162Scf00058	1422705	10.29	5
AE_bin300_184	Peaxi162Scf00092	1492568	12.453	5	IA_bin129_4	Peaxi162Scf00092	1492568	8.183	5
AE_bin297_219	Peaxi162Scf00574	156677	12.523	5	IA_bin150_21	Peaxi162Scf00574	156677	10.29	5
AE_bin297_219	Peaxi162Scf00117	165335	12.523	5	IA_bin147_6	Peaxi162Scf00117	165335	10.003	5
AE_bin297_219	Peaxi162Scf01218	254888	12.523	5	IA_bin150_21	Peaxi162Scf01218	254888	10.29	5
AE_bin297_219	Peaxi162Scf00955	265900	12.523	5	IA_bin150_21	Peaxi162Scf00955	265900	10.29	5
AE_bin297_219	Peaxi162Scf00106	450774	12.523	5	IA_bin150_21	Peaxi162Scf00106	450774	10.29	5
AE_bin297_219	Peaxi162Scf00384	455843	12.523	5	IA_bin150_21	Peaxi162Scf00384	455843	10.29	5
AE_bin297_219	Peaxi162Scf00023	800258	12.523	5	IA_bin147_6	Peaxi162Scf00023	800258	10.003	5
AE_bin297_219	Peaxi162Scf00023	800354	12.523	5	IA_bin147_6	Peaxi162Scf00023	800354	10.003	5
AE_bin297_219	Peaxi162Scf00399	902647	12.523	5	IA_bin134_3	Peaxi162Scf00399	902647	9.097	5
AE_bin297_219	Peaxi162Scf00297	941404	12.523	5	IA_bin120_2	Peaxi162Scf00297	941404	4.651	5
AE_bin297_219	Peaxi162Scf00215	1183334	12.523	5	IA_bin150_21	Peaxi162Scf00215	1183334	10.29	5
AE_bin297_219	Peaxi162Scf00092	1492575	12.523	5	IA_bin129_4	Peaxi162Scf00092	1492575	8.183	5
AE_bin297_219	Peaxi162Scf00057	2053273	12.523	5	IA_bin150_21	Peaxi162Scf00057	2053273	10.29	5
AE_bin297_219	Peaxi162Scf00033	2981753	12.523	5	IA_bin134_3	Peaxi162Scf00033	2981753	9.097	5
AE_bin301_62	Peaxi162Scf00215	49514	12.877	5	IA_bin150_21	Peaxi162Scf00215	49514	10.29	5
AE_bin296_22	Peaxi162Scf00117	165347	12.901	5	IA_bin147_6	Peaxi162Scf00117	165347	10.003	5
AE_bin276_7	Peaxi162Scf00521	914414	32.195	6	IA_bin355_2	Peaxi162Scf00521	914414	22.921	6
AE_bin261_19	Peaxi162Scf00719	72747	32.398	6	IA_bin357_2	Peaxi162Scf00719	72747	22.529	6
AE_bin262_163	Peaxi162Scf00521	89465	32.61	6	IA_bin360_6	Peaxi162Scf00521	89465	23.803	6
AE_bin262_163	Peaxi162Scf00050	212919	32.61	6	IA_bin369_2	Peaxi162Scf00050	212919	25.381	6
AE_bin262_163	Peaxi162Scf00487	384038	32.61	6	IA_bin359_1	Peaxi162Scf00487	384038	24.212	6
AE_bin262_163	Peaxi162Scf00415	552082	32.61	6	IA_bin357_2	Peaxi162Scf00415	552082	22.529	6
AE_bin262_163	Peaxi162Scf00364	556818	32.61	6	IA_bin356_3	Peaxi162Scf00364	556818	24.277	6
AE_bin263_50	Peaxi162Scf00745	402082	33.035	6	IA_bin319_23	Peaxi162Scf00745	402082	18.818	6
AE_bin263_50	Peaxi162Scf00428	466552	33.035	6	IA_bin328_11	Peaxi162Scf00428	466552	19.959	6
AE_bin263_50	Peaxi162Scf00475	539681	33.035	6	IA_bin320_3	Peaxi162Scf00475	539681	18.513	6
AE_bin263_50	Peaxi162Scf00786	573118	33.035	6	IA_bin309_5	Peaxi162Scf00786	573118	15.655	6
AE_bin263_50	Peaxi162Scf00428	797066	33.035	6	IA_bin330_8	Peaxi162Scf00428	797066	19.946	6
AE_bin263_50	Peaxi162Scf00020	990386	33.035	6	IA_bin311_5	Peaxi162Scf00020	990386	16.035	6
AE_bin263_50	Peaxi162Scf00020	1050405	33.035	6	IA_bin311_5	Peaxi162Scf00020	1050405	16.035	6
AE_bin263_50	Peaxi162Scf00020	1719410	33.035	6	IA_bin309_5	Peaxi162Scf00020	1719410	15.655	6
AE_bin263_50	Peaxi162Scf00001	3540641	33.035	6	IA_bin339_3	Peaxi162Scf00001	3540641	22.142	6
AE_bin275_83	Peaxi162Scf00134	903436	33.163	6	IA_bin358_1	Peaxi162Scf00134	903436	24.024	6
AE_bin274_33	Peaxi162Scf00745	355459	33.233	6	IA_bin324_6	Peaxi162Scf00745	355459	19.168	6
AE_bin274_33	Peaxi162Scf00030	402329	33.233	6	IA_bin325_20	Peaxi162Scf00030	402329	19.207	6
AE_bin274_33	Peaxi162Scf00030	479009	33.233	6	IA_bin319_23	Peaxi162Scf00030	479009	18.818	6
AE_bin274_33	Peaxi162Scf00309	1066698	33.233	6	IA_bin334_8	Peaxi162Scf00309	1066698	20.741	6
AE_bin258_6	Peaxi162Scf00647	520280	33.948	6	IA_bin307_5	Peaxi162Scf00647	520280	15.073	6
AE_bin258_6	Peaxi162Scf00647	520282	33.948	6	IA_bin307_5	Peaxi162Scf00647	520282	15.073	6
AE_bin258_6	Peaxi162Scf00786	573086	33.948	6	IA_bin309_5	Peaxi162Scf00786	573086	15.655	6
AE_bin257_13	Peaxi162Scf00082	99589	34.355	6	IA_bin305_3	Peaxi162Scf00082	99589	16.348	6
AE_bin257_13	Peaxi162Scf00082	121922	34.355	6	IA_bin307_5	Peaxi162Scf00082	121922	15.073	6
AE_bin257_13	Peaxi162Scf00647	520277	34.355	6	IA_bin307_5	Peaxi162Scf00647	520277	15.073	6
AE_bin265_5	Peaxi162Scf00282	285854	34.704	6	IA_bin305_3	Peaxi162Scf00282	285854	16.348	6
AE_bin265_5	Peaxi162Scf00282	285856	34.704	6	IA_bin305_3	Peaxi162Scf00282	285856	16.348	6
AE_bin272_3	Peaxi162Scf00037	32843	34.826	6	IA_bin299_2	Peaxi162Scf00037	32843	13.355	6
AE_bin321_181	Peaxi162Scf00460	503566	31.506	7	IA_bin427_6	Peaxi162Scf00460	503566	12.14	7
AE_bin323_216	Peaxi162Scf00170	820673	31.506	7	IA_bin428_11	Peaxi162Scf00170	820673	12.749	7
AE_bin325_147	Peaxi162Scf02295	6658	31.62	7	IA_bin450_2	Peaxi162Scf02295	6658	16.745	7
AE_bin325_147	Peaxi162Scf00408	361871	31.62	7	IA_bin425_7	Peaxi162Scf00408	361871	11.359	7
AE_bin325_147	Peaxi162Scf00408	451600	31.62	7	IA_bin425_7	Peaxi162Scf00408	451600	11.359	7
AE_bin325_147	Peaxi162Scf00460	467015	31.62	7	IA_bin429_2	Peaxi162Scf00460	467015	13.106	7
AE_bin325_147	Peaxi162Scf00157	1207864	31.62	7	IA_bin448_5	Peaxi162Scf00157	1207864	19.761	7
