# Supplementary material for: Genetic Determinants of Crop Timing and Quality Traits in Two Interspecific Petunia Recombinant Inbred Line Populations
Source: Sci Rep. 2017 Jun 9;7:3200. doi: 10.1038/s41598-017-03528-9 (PMC5466624; doi:10.1038/s41598-017-03528-9)
Supplement: Supplementary file 7 — Table S11 [file 41598_2017_3528_MOESM7_ESM.xls]

## Sheet: Sheet1
Population	Trait	LOD threshold	QTL	Chr.	Position (cM)	Nearest Marker	Support interval (1 LOD)	Markers within the interval	LOD	Explained variance (%)	Additive effects
AE	Drate_14_1	2.6	14.1DR6.1	6	34.255	AE_bin257_13	34.27-34.355	bin258_6_241_2, bin257_13	5.15	12	0.016
IA	Drate_14_all	2.9	14.AllDR6.1	6	19.168	IA_bin324_6	19.095-19.168	IA_bin324_6, IA_bin323_1	5	13.6	-0.031
	AE Bin Name	Scaffold name	Location on scaffold	Position on AE linkage map	Chr.	IA Bin Name	Scaffold name	Location on scaffold	Position on IA linkage map	Chr.
QTL AE location that corresponds to IA	AE_bin257_13	Peaxi162Scf00647	520277	34.355	6	IA_bin307_5	Peaxi162Scf00647	520277	15.073	6
QTL AE location that corresponds to IA	AE_bin257_13	Peaxi162Scf00082	99589	34.355	6	IA_bin305_3	Peaxi162Scf00082	99589	16.348	6
QTL AE location that corresponds to IA	AE_bin257_13	Peaxi162Scf00082	121922	34.355	6	IA_bin307_5	Peaxi162Scf00082	121922	15.073	6
QTL AE location that corresponds to IA	AE_bin258_6	Peaxi162Scf00647	520282	33.948	6	IA_bin307_5	Peaxi162Scf00647	520282	15.073	6
QTL AE location that corresponds to IA	AE_bin258_6	Peaxi162Scf00647	520280	33.948	6	IA_bin307_5	Peaxi162Scf00647	520280	15.073	6
QTL AE location that corresponds to IA	AE_bin258_6	Peaxi162Scf00786	573086	33.948	6	IA_bin309_5	Peaxi162Scf00786	573086	15.655	6
QTL IA location that corresponds to AE	AE_bin274_33	Peaxi162Scf00745	355459	33.233	6	IA_bin324_6	Peaxi162Scf00745	355459	19.168	6
Population	Trait	LOD threshold	QTL	Chr.	Position (cM)	Nearest Marker	Support interval (1 LOD)	Markers within the interval	LOD	Explained variance (%)	Additive effects
AE	Drate_20_all	2.6	20.AllDR6.1	6*	33.035	AE_bin263_50_86_2	32.851-33.035	AE_bin259_236_46_42_97_211, AE_bin263_50_86_2	6.93	14.2	0.02
IA	Drate_20_all		20.AllDR6.1	6	25.144	IA_bin370_3	25.015-25.144	IA_bin370_3, IA_bin371_1	4.37	12.6	-0.039
	AE Bin Name	Scaffold name	Location on scaffold	Position on AE linkage map	Chr.	IA Bin Name	Scaffold name	Location on scaffold	Position on IA linkage map	Chr.
QTL AE location that corresponds to IA	AE_bin263_50	Peaxi162Scf00428	797066	33.384	6	IA_bin330_8	Peaxi162Scf00428	797066	19.946	6
QTL AE location that corresponds to IA	AE_bin263_50	Peaxi162Scf00001	3540641	33.384	6	IA_bin339_3	Peaxi162Scf00001	3540641	22.142	6
QTL AE location that corresponds to IA	AE_bin263_50	Peaxi162Scf00745	402082	33.384	6	IA_bin319_23	Peaxi162Scf00745	402082	18.818	6
QTL AE location that corresponds to IA	AE_bin263_50	Peaxi162Scf00475	539681	33.384	6	IA_bin320_3	Peaxi162Scf00475	539681	18.513	6
QTL AE location that corresponds to IA	AE_bin263_50	Peaxi162Scf00786	573118	33.384	6	IA_bin309_5	Peaxi162Scf00786	573118	15.655	6
QTL AE location that corresponds to IA	AE_bin263_50	Peaxi162Scf00020	1050405	33.384	6	IA_bin311_5	Peaxi162Scf00020	1050405	16.035	6
QTL AE location that corresponds to IA	AE_bin263_50	Peaxi162Scf00428	466552	33.384	6	IA_bin328_11	Peaxi162Scf00428	466552	19.959	6
QTL AE location that corresponds to IA	AE_bin263_50	Peaxi162Scf00020	1719410	33.384	6	IA_bin309_5	Peaxi162Scf00020	1719410	15.655	6
QTL AE location that corresponds to IA	AE_bin263_50	Peaxi162Scf00020	990386	33.384	6	IA_bin311_5	Peaxi162Scf00020	990386	16.035	6
Population	Trait	LOD threshold	QTL	Chr.	Position (cM)	Nearest Marker	Support interval (1 LOD)	Markers within the interval	LOD	Explained variance (%)	Additive effects
AE	Lwid_17	2.6	17LW2.1	2	33.912	AE_bin2_2	31.990-33.921	AE_bin4_1, AE_bin2_2	4.25	9.5	0.3617
IA	Lwid_17	2.7	17LW2.1	2*	30.487	IA_bin172_1	30.13-30.487	IA_bin172_1, IA_bin174_1	5.01	13.8	-3.54
AE	Lwid_20	2.7	20LW1.1	1*	13.215	AE_bin94_2	12.699-13.115	AE_bin94_2, AE_bin93_30	4.98	8	-3.11
AE			20LW2.1	2*	22.113	AE_bin52_48	21.798-22.113	AE_bin52_48, AE_bin51_9	8.62	14.7	4.25
IA	Lwid_20	2.8	20LW1.1	1	11.753	IA_bin410_4	11.46-11.753	IA_bin410_4	3.03	7.9	2.92
IA			20LW2.1	2*	47.344	IA_bin224_62_288_352_22	47.291-47.344	IA_bin_224_62_288_352_22, IA_bin224_62_288_352_12	6.96	19.7	-3.89
	AE Bin Name	Scaffold name	Location on scaffold	Position on AE linkage map	Chr.	IA Bin Name	Scaffold name	Location on scaffold	Position on IA linkage map	Chr.
QTL AE location that corresponds to IA	AE_bin93_30	Peaxi162Scf00815	284963	12.699	1	IA_bin112_5	Peaxi162Scf00815	284963	39.827	1
QTL AE location that corresponds to IA	AE_bin93_30	Peaxi162Scf00618	488338	12.699	1	IA_bin106_6	Peaxi162Scf00618	488338	37.091	1
QTL AE location that corresponds to IA	AE_bin93_30	Peaxi162Scf00618	488306	12.699	1	IA_bin106_6	Peaxi162Scf00618	488306	37.091	1
QTL AE location that corresponds to IA	AE_bin93_30	Peaxi162Scf00618	488324	12.699	1	IA_bin106_6	Peaxi162Scf00618	488324	37.091	1
QTL AE location that corresponds to IA	AE_bin93_30	Peaxi162Scf01178	117479	12.699	1	IA_bin104_1	Peaxi162Scf01178	117479	36.2	1
QTL IA location that corresponds to AE	AE_bin93_30	Peaxi162Scf00618	488317	12.699	1	IA_bin106_6	Peaxi162Scf00618	488317	37.091	1
QTL AE location that corresponds to IA	AE_bin93_30	Peaxi162Scf00815	241697	12.699	1	IA_bin113_1	Peaxi162Scf00815	241697	40.027	1
QTL AE location that corresponds to IA	AE_bin52_48	Peaxi162Scf00452	350297	22.113	2	IA_bin193_1	Peaxi162Scf00452	350297	40.214	2
QTL AE location that corresponds to IA	AE_bin52_48	Peaxi162Scf00046	209701	22.113	2	IA_bin189_9	Peaxi162Scf00046	209701	39.039	2
QTL AE location that corresponds to IA	AE_bin52_48	Peaxi162Scf01566	89943	22.113	2	IA_bin185_11	Peaxi162Scf01566	89943	35.556	2
QTL IA location that corresponds to AE	AE_bin53_107	Peaxi162Scf00027	438267	22.352	2	IA_bin224_62	Peaxi162Scf00027	438267	47.291	2
QTL IA location that corresponds to AE	AE_bin57_33	Peaxi162Scf00530	878916	22.399	2	IA_bin224_62	Peaxi162Scf00530	878916	47.291	2
QTL IA location that corresponds to AE	AE_bin54_152	Peaxi162Scf00113	439042	22.564	2	IA_bin224_62	Peaxi162Scf00113	439042	47.291	2
QTL IA location that corresponds to AE	AE_bin62_124	Peaxi162Scf00027	364312	22.758	2	IA_bin224_62	Peaxi162Scf00027	364312	47.291	2
QTL IA location that corresponds to AE	AE_bin3_202	Peaxi162Scf00370	807176	34.059	2	IA_bin224_62	Peaxi162Scf00370	807176	47.291	2
Population	Trait	LOD threshold	QTL	Chr.	Position (cM)	Nearest Marker	Support interval (1 LOD)	Markers within the interval	LOD	Explained variance (%)	Additive effects
AE	LLeng_20	2.6	20LL6.1	6	36.335	AE_bin252_5	35.994-36.335	AE_bin252_5, AE_bin253_20	2.79	4.4	-2.41
IA	LLeng_20	2.8	20LL6.1	6*	24.024	IA_bin358_1	23.899-24.024	IA_bin358_1, IA_bin351_1	4.16	15.5	6.15
	AE Bin Name	Scaffold name	Location on scaffold	Position on AE linkage map	Chr.	IA Bin Name	Scaffold name	Location on scaffold	Position on IA linkage map	Chr.
QTL IA location that corresponds to AE	AE_bin275_83	Peaxi162Scf00134	903436	33.163	6	IA_bin358_1	Peaxi162Scf00134	903436	24.024	6

## Sheet: Sheet2
AE_bin263_50	Peaxi162Scf00428	797066	33.384	6	H412	IA_bin330_8	Peaxi162Scf00428	797066	19.946	6
AE_bin263_50	Peaxi162Scf00001	3540641	33.384	6	H413	IA_bin339_3	Peaxi162Scf00001	3540641	22.142	6
AE_bin263_50	Peaxi162Scf00745	402082	33.384	6	H414	IA_bin319_23	Peaxi162Scf00745	402082	18.818	6
AE_bin263_50	Peaxi162Scf00475	539681	33.384	6	H415	IA_bin320_3	Peaxi162Scf00475	539681	18.513	6
AE_bin263_50	Peaxi162Scf00786	573118	33.384	6	H416	IA_bin309_5	Peaxi162Scf00786	573118	15.655	6
AE_bin263_50	Peaxi162Scf00020	1050405	33.384	6	H417	IA_bin311_5	Peaxi162Scf00020	1050405	16.035	6
AE_bin263_50	Peaxi162Scf00428	466552	33.384	6	H418	IA_bin328_11	Peaxi162Scf00428	466552	19.959	6
AE_bin263_50	Peaxi162Scf00020	1719410	33.384	6	H419	IA_bin309_5	Peaxi162Scf00020	1719410	15.655	6
AE_bin263_50	Peaxi162Scf00020	990386	33.384	6	H420	IA_bin311_5	Peaxi162Scf00020	990386	16.035	6
AE_bin93_30	Peaxi162Scf00815	284963	12.699	1	H111	IA_bin112_5	Peaxi162Scf00815	284963	39.827	1
AE_bin93_30	Peaxi162Scf00618	488338	12.699	1	H112	IA_bin106_6	Peaxi162Scf00618	488338	37.091	1
AE_bin93_30	Peaxi162Scf00618	488306	12.699	1	H113	IA_bin106_6	Peaxi162Scf00618	488306	37.091	1
AE_bin93_30	Peaxi162Scf00618	488324	12.699	1	H114	IA_bin106_6	Peaxi162Scf00618	488324	37.091	1
AE_bin93_30	Peaxi162Scf01178	117479	12.699	1	H115	IA_bin104_1	Peaxi162Scf01178	117479	36.2	1
AE_bin93_30	Peaxi162Scf00618	488317	12.699	1	H116	IA_bin106_6	Peaxi162Scf00618	488317	37.091	1
AE_bin93_30	Peaxi162Scf00815	241697	12.699	1	H117	IA_bin113_1	Peaxi162Scf00815	241697	40.027	1
AE_bin52_48	Peaxi162Scf00452	350297	22.113	2	H131	IA_bin193_1	Peaxi162Scf00452	350297	40.214	2
AE_bin52_48	Peaxi162Scf00046	209701	22.113	2	H132	IA_bin189_9	Peaxi162Scf00046	209701	39.039	2
AE_bin52_48	Peaxi162Scf01566	89943	22.113	2	H133	IA_bin185_11	Peaxi162Scf01566	89943	35.556	2
AE_bin52_48	Peaxi162Scf00452	350287	22.113	2	H134	IA_bin191_9	Peaxi162Scf00452	350287	39.872	2
AE_bin53_107	Peaxi162Scf00027	438267	22.352	2	H137	IA_bin224_62	Peaxi162Scf00027	438267	47.291	2
AE_bin57_33	Peaxi162Scf00530	878916	22.399	2	H146	IA_bin224_62	Peaxi162Scf00530	878916	47.291	2
AE_bin54_152	Peaxi162Scf00113	439042	22.564	2	H154	IA_bin224_62	Peaxi162Scf00113	439042	47.291	2
AE_bin54_152	Peaxi162Scf00113	439042	22.564	2	H155	IA_bin224_62	Peaxi162Scf00113	439042	47.344	2
AE_bin54_152	Peaxi162Scf00113	439042	22.564	2	H156	IA_bin224_62	Peaxi162Scf00113	439042	47.452	2
AE_bin54_152	Peaxi162Scf00113	439042	22.564	2	H157	IA_bin224_62	Peaxi162Scf00113	439042	47.499	2
AE_bin62_124	Peaxi162Scf00027	364312	22.758	2	H163	IA_bin224_62	Peaxi162Scf00027	364312	47.291	2
AE_bin62_124	Peaxi162Scf00027	364312	22.758	2	H164	IA_bin224_62	Peaxi162Scf00027	364312	47.344	2
AE_bin62_124	Peaxi162Scf00027	364312	22.758	2	H165	IA_bin224_62	Peaxi162Scf00027	364312	47.452	2
AE_bin62_124	Peaxi162Scf00027	364312	22.758	2	H166	IA_bin224_62	Peaxi162Scf00027	364312	47.499	2
AE_bin3_202	Peaxi162Scf00370	807176	34.059	2	H179	IA_bin224_62	Peaxi162Scf00370	807176	47.291	2
AE_bin3_202	Peaxi162Scf00370	807176	34.059	2	H180	IA_bin224_62	Peaxi162Scf00370	807176	47.344	2
AE_bin3_202	Peaxi162Scf00370	807176	34.059	2	H181	IA_bin224_62	Peaxi162Scf00370	807176	47.452	2
AE_bin3_202	Peaxi162Scf00370	807176	34.059	2	H182	IA_bin224_62	Peaxi162Scf00370	807176	47.499	2
AE_bin3_202	Peaxi162Scf00370	807176	34.109	2	H199	IA_bin224_62	Peaxi162Scf00370	807176	47.291	2
AE_bin3_202	Peaxi162Scf00370	807176	34.109	2	H200	IA_bin224_62	Peaxi162Scf00370	807176	47.344	2
AE_bin3_202	Peaxi162Scf00370	807176	34.109	2	H201	IA_bin224_62	Peaxi162Scf00370	807176	47.452	2
AE_bin3_202	Peaxi162Scf00370	807176	34.109	2	H202	IA_bin224_62	Peaxi162Scf00370	807176	47.499	2
AE_bin275_83	Peaxi162Scf00134	903436	33.163	6	H407	IA_bin358_1	Peaxi162Scf00134	903436	24.024	6
