# Supplementary material for: Genetic Determinants of Crop Timing and Quality Traits in Two Interspecific Petunia Recombinant Inbred Line Populations
Source: Sci Rep. 2017 Jun 9;7:3200. doi: 10.1038/s41598-017-03528-9 (PMC5466624; doi:10.1038/s41598-017-03528-9)
Supplement: Supplementary file 8 — Table S12 [file 41598_2017_3528_MOESM8_ESM.xls]

## Sheet: IA_1000000
Transcripts	LG	Transcripts start	Transcripts stop	scaffold	SNP start	SNP stop	Genet start	Genet stop		log2FoldChange		UniRef100	TAIR10	RefSeq	PfamA	PfamB	NCBI protein (nr)	NBCI nucleotide (nt; only searched if no other annotation available)
Locus_35647_Transcript_1/1_Confidence_1.000 _Length_781	1	794654	796929	Peaxi162Scf00314	23445	23445	10.867	10.867		1.72607		NoHit	NoHit	uncharacterized_protein_LOC101248375_[Solanum_lycopersicum]	NoHit	B9ICD2_POPTR/361-426_PB012160_Pfam-B_12160_	predicted_protein_[Populus_trichocarpa]_&gt_gi|222868767|gb|EEF05898.1|_predicted_protein_[Populus_trichocarpa]	NoHit
Locus_29838_Transcript_1/1_Confidence_1.000_Length_1480	1	238303	241238	Peaxi162Scf01141	17663	195488	17.193	18.27		-1.82227		B9S2J7_IAA-amino_acid_hydrolase_ILR1,_putative_n=1_Tax=Ricinus_communis_RepID=B9S2J7_RICCO	IAR3,_JR3_peptidase_M20/M25/M40_family_protein_chr1:19199562-19201424_FORWARD_LENGTH=440	IAA-amino_acid_hydrolase_ILR1-like_4-like_[Solanum_lycopersicum]	A5BVN7_VITVI/73-398_PF01546.23_Peptidase_M20_	NoHit	aa-amino_acid_hydrolase_10_[Populus_trichocarpa]_&gt_gi|222851688|gb|EEE89235.1|_iaa-amino_acid_hydrolase_10_[Populus_trichocarpa]	NoHit
Locus_22848_Transcript_3/3_Confidence_0.600_Length_2324	1	299031	301352	Peaxi162Scf00624	1021831	1021901	23.288	24.155		1.3759		NoHit	NoHit	NoHit	NoHit	NoHit	NoHit	NoHit
Locus_20489_Transcript_1/1_Confidence_1.000_Length_1418	1	1949181	1950598	Peaxi162Scf00026	1740821	1740874	24.676	24.676		-3.3183		NoHit	NoHit	NoHit	NoHit	NoHit	NoHit	NoHit
Locus_22103_Transcript_1/2_Confidence_0.667_Length_1102	1	1589050	1589679	Peaxi162Scf00262	1403711	1403730	25.474	25.588		-3.92494		NoHit	NoHit	NoHit	NoHit	NoHit	NoHit	NoHit
Locus_17510_Transcript_1/1_Confidence_1.000_Length_1455	1	648224	649660	Peaxi162Scf00570	104766	104774	26.127	26.347		-3.68226		I1JNS6_Uncharacterized_protein_(Fragment)_n=2_Tax=Glycine_max_RepID=I1JNS6_SOYBN	NoHit	basic_7S_globulin_2-like_partial_[Vitis_vinifera]	NoHit	NoHit	Eukaryotic_aspartyl_protease_family_protein_putative_[Theobroma_cacao]	NoHit
Locus_44126_Transcript_1/1_Confidence_1.000 _Length_607	1	726964	727930	Peaxi162Scf00308	284627	331161	26.127	26.603		-3.57058		NoHit	NoHit	NoHit	NoHit	NoHit	NoHit	NoHit
Locus_17024_Transcript_2/5_Confidence_0.636_Length_1222	1	504061	505782	Peaxi162Scf00179	657975	658008	26.489	26.899		-1.22208		NoHit	NoHit	reticulon-like_protein_B9-like_[Solanum_lycopersicum]	NoHit	NoHit	NoHit	NoHit
Locus_11308_Transcript_1/2_Confidence_0.750_Length_2364	1	301835	304887	Peaxi162Scf00937	55511	257169	27.169	27.627		-0.84276		B9RMZ1_Putative_uncharacterized_protein_n=1_Tax=Ricinus_communis_RepID=B9RMZ1_RICCO	Protein_of_unknown_function_(DUF1295)_chr2:19266879-19268134_REVERSE_LENGTH=322	uncharacterized_protein_C594.04c-like_[Solanum_lycopersicum]	A2XPK1_ORYSI/59-298_PF06966.7_DUF1295_	NoHit	At2g46890/F19D11.17_[Arabidopsis_thaliana]	NoHit
Locus_21165_Transcript_1/2_Confidence_0.750_Length_2627	1	2216395	2220213	Peaxi162Scf00034	1341839	1472776	27.169	27.627		3.82432		NoHit	NoHit	NoHit	A1C6D2_ASPCL/778-825_PF13639.1_zf-RING_2_	NoHit	NoHit	NoHit
Locus_10904_Transcript_1/1_Confidence_1.000_Length_1214	1	1110063	1114071	Peaxi162Scf00304	115738	1393817	33.44	35.61		-0.826844		P27061_Acid_phosphatase_1_n=2_Tax=Solanum_lycopersicum_RepID=PPA1_SOLLC	HAD_superfamily,_subfamily_IIIB_acid_phosphatase_chr4:12901736-12902882_REVERSE_LENGTH=260	acid_phosphatase_1_precursor_[Solanum_lycopersicum]	A1YKE7_BRASY/21-248_PF03767.9_Acid_phosphat_B_	NoHit	acid_phosphatase_1	NoHit
Locus_34548_Transcript_1/1_Confidence_1.000 _Length_1421	1	67567	69971	Peaxi162Scf01178	117455	117498	35.996	36.436		-1.43006		Q9FS85_Ga20_oxidase_n=1_Tax=Solanum_tuberosum_RepID=Q9FS85_SOLTU	GA5,_GA20OX1,_AT2301,_ATGA20OX1_2-oxoglutarate_(2OG)_and_Fe(II)-dependent_oxygenase_superfamily_protein_chr4:12990982-12992409_REVERSE_LENGTH=377	gibberellin_20-oxidase-2_[Solanum_lycopersicum]	A2ZKN2_ORYSI/199-304_PF03171.15_2OG-FeII_Oxy_	NoHit	2-oxoglutarate_and_Fe(II)-dependent_oxygenase_superfamily_protein_isoform_1_[Theobroma_cacao]	NoHit
Locus_18810_Transcript_1/2_Confidence_0.800_Length_2429	1	649406	649861	Peaxi162Scf00643	506574	506595	41.039	41.039		-2.5264		Q0ZQX0_Phenylacetaldehyde_synthase_n=1_Tax=Petunia_x_hybrida_RepID=Q0ZQX0_PETHY	Pyridoxal_phosphate_(PLP)-dependent_transferases_superfamily_protein_chr2:8779804-8782490_FORWARD_LENGTH=490	LOW_QUALITY_PROTEIN:_tyrosine/DOPA_decarboxylase_1-like_[Solanum_lycopersicum]	A1E2S6_9FABA/1-164_PF00282.14_Pyridoxal_deC_	NoHit	aromatic_L-amino_acid_decarboxylase_[Rosa_hybrid_cultivar]	NoHit
Locus_17858_Transcript_2/2_Confidence_0.667_Length_1297	2	2266737	2268873	Peaxi162Scf00045	2252660	2443851	0	0.392		1.68098		NoHit	NoHit	NoHit	A5ALT6_VITVI/20-67_PF12937.2_F-box-like_	NoHit	NoHit	NoHit
Locus_30450_Transcript_1/1_Confidence_1.000_Length_1580	2	2210507	2210905	Peaxi162Scf00045	2252660	2443851	0	0.392		4.22163		NoHit	NoHit	putative_F-box/LRR-repeat_protein_23-like_[Solanum_lycopersicum]	Q6NML4_ARATH/91-149_PF13855.1_LRR_8_	NoHit	putative_F-box/LRR-repeat_protein_23-like_[Solanum_lycopersicum]	NoHit
Locus_33583_Transcript_3/4_Confidence_0.500_Length_1751	2	2297776	2309243	Peaxi162Scf00045	2252660	2443851	0	0.392		3.18581		F6HLV4_Putative_uncharacterized_protein_n=1_Tax=Vitis_vinifera_RepID=F6HLV4_VITVI	NoHit	uncharacterized_protein_LOC100266950_[Vitis_vinifera]	A9NZJ4_PICSI/151-230_PF02179.11_BAG_	NoHit	0714H04.4_[Oryza_sativa_Indica_Group]_&gt_gi|125549775|gb|EAY95597.1|_hypothetical_protein_OsI_17448_[Oryza_sativa_Indica_Group]_&gt_gi|157887819|emb|CAJ86397.1|_H0114G12.10_[Oryza_sativa_Indica_Group]	NoHit
Locus_608_Transcript_10/10_Confidence_0.368 _Length_3185	2	2187142	2189841	Peaxi162Scf00045	2252660	2443851	0	0.392		1.06402		NoHit	NoHit	NoHit	A0A4I8_9DINO/2-198_PF00091.20_Tubulin_	D7SWX5_VITVI/1-62_PB055126_Pfam-B_55126_	NoHit	NoHit
Locus_9022_Transcript_2/5_Confidence_0.636 _Length_2281	2	2225291	2226813	Peaxi162Scf00045	2252660	2443851	0	0.392		3.05733		D7M2J7_F-box_family_protein_n=1_Tax=Arabidopsis_lyrata_subsp._lyrata_RepID=D7M2J7_ARALL	RNI-like_superfamily_protein_chr4:2761106-2762400_REVERSE_LENGTH=302	F-box_protein_SKIP19-like_[Solanum_lycopersicum]	A5ALT6_VITVI/20-67_PF12937.2_F-box-like_	NoHit	F-box_family_protein_[Arabidopsis_lyrata_subsp._lyrata]_&gt_gi|297320679|gb|EFH51101.1|_F-box_family_protein_[Arabidopsis_lyrata_subsp._lyrata]	NoHit
Locus_13352_Transcript_1/1_Confidence_1.000_Length_2443	2	22532	24335	Peaxi162Scf01205	86037	190654	2.517	2.517		5.76606		Q38M76_Putative_uncharacterized_protein_n=1_Tax=Solanum_tuberosum_RepID=Q38M76_SOLTU	PGY2_Ribosomal_protein_L6_family_chr1:12023360-12024502_FORWARD_LENGTH=194	60S_ribosomal_protein_L9-1-like_[Solanum_lycopersicum]	A0BDI5_PARTE/100-176_PF00347.18_Ribosomal_L6_	NoHit	NoHit	NoHit
Locus_19916_Transcript_1/2_Confidence_0.750_Length_1628	2	164021	171025	Peaxi162Scf01205	86037	190654	2.517	2.517		0.46025		B9SD29_Putative_uncharacterized_protein_n=1_Tax=Ricinus_communis_RepID=B9SD29_RICCO	unknown_protein_CONTAINS_InterPro_DOMAIN/s:_Uncharacterised_protein_family_UPF0363_(InterPro:IPR007317)_Has_304_Blast_hits_to_301_proteins_in_161_species:_Archae_0_Bacteria_0_Metazoa_110_Fungi_121_Plants_35_Viruses_0_Other_Eukaryotes_38_(source:_NCBI_BLink)._chr5:25353256-25355410_REVERSE_LENGTH=324	Golgi_to_ER_traffic_protein_4_homolog_[Solanum_lycopersicum]	A5AMQ6_VITVI/90-351_PF04190.8_DUF410_	A2WL23_ORYSI/77-118_PB159075_Pfam-B_159075_	conserved_hypothetical_protein_[Ricinus_communis]_&gt_gi|223536828|gb|EEF38467.1|_conserved_hypothetical_protein_[Ricinus_communis]	NoHit
Locus_201_Transcript_4/6_Confidence_0.500_Length_1880	2	261740	263246	Peaxi162Scf01205	86037	190654	2.517	2.517		1.968		Q3HRW8_60S_ribosomal_protein_L18a_n=1_Tax=Solanum_tuberosum_RepID=Q3HRW8_SOLTU	Ribosomal_protein_L18ae/LX_family_protein_chr3:4910773-4911933_FORWARD_LENGTH=178	60S_ribosomal_protein_L18a-2-like_[Solanum_lycopersicum]	A0CZV6_PARTE/18-141_PF01775.12_Ribosomal_L18ae_	NoHit	60S_ribosomal_protein_L18a_[Jatropha_curcas]	NoHit
Locus_37428_Transcript_2/5_Confidence_0.667 _Length_2052	2	191385	195494	Peaxi162Scf00071	392800	1125834	3.981	7.45		-1.33357		I1LAU7_Uncharacterized_protein_n=1_Tax=Glycine_max_RepID=I1LAU7_SOYBN	NoHit	protein_notum_homolog_isoform_X3_[Cicer_arietinum]	A5C2X7_VITVI/54-128_PF03283.8_PAE_	C7J230_ORYSJ/1-38_PB026953_Pfam-B_26953_	hypothetical_protein_PRUPE_ppa006038mg_[Prunus_persica]	NoHit
Locus_16700_Transcript_1/1_Confidence_1.000_Length_2068	2	468827	471100	Peaxi162Scf00038	711730	711749	35.556	35.556		-2.04315		I1R304_Uncharacterized_protein_n=1_Tax=Oryza_glaberrima_RepID=I1R304_ORYGL	S-adenosylmethionine_decarboxylase_chr3:510223-511323_FORWARD_LENGTH=366	S-adenosylmethionine_decarboxylase_proenzyme-like_[Cucumis_sativus]	A2X741_ORYSI/83-417_PF01536.11_SAM_decarbox_	NoHit	hypothetical_protein_OsI_08032_[Oryza_sativa_Indica_Group]	NoHit
Locus_14294_Transcript_5/6_Confidence_0.571_Length_2538	2	967319	969853	Peaxi162Scf00608	225128	225189	46.221	47.499		5.22367		NoHit	NoHit	NoHit	NoHit	NoHit	NoHit	NoHit
Locus_19811_Transcript_1/1_Confidence_1.000_Length_980	4	693157	693458	Peaxi162Scf00394	998970	998994	3.74	3.74		5.97212		NoHit	NoHit	putative_F-box/LRR-repeat_protein_23-like_[Solanum_lycopersicum]	A5ALT6_VITVI/20-67_PF12937.2_F-box-like_	NoHit	NoHit	NoHit
Locus_26713_Transcript_1/1_Confidence_1.000_Length_624	4	1251982	1252593	Peaxi162Scf00100	1422703	1422727	12.397	13.062		1.53202		NoHit	NoHit	uncharacterized_protein_LOC101245495_[Solanum_lycopersicum]	1_EUPES/50-119_PF00538.14_Linker_histone_	NoHit	histone_H1E_[Nicotiana_tabacum]	NoHit
Locus_8382_Transcript_1/1_Confidence_1.000 _Length_880	4	1084592	1086782	Peaxi162Scf00013	1521436	1521449	14.026	14.207		-2.55479		D4NXP3_MYB8_n=1_Tax=Nicotiana_attenuata_RepID=D4NXP3_NICAT	NoHit	NoHit	A1XI89_ORORA/81-126_PF00249.26_Myb_DNA-binding_	NoHit	NoHit	NoHit
Locus_9288_Transcript_1/1_Confidence_1.000 _Length_1266	4	599754	601011	Peaxi162Scf00013	1521436	1521449	14.026	14.207		5.12392		G8Z266_Hop-interacting_protein_THI038_n=1_Tax=Solanum_lycopersicum_RepID=G8Z266_SOLLC	STOP1_C2H2_and_C2HC_zinc_fingers_superfamily_protein_chr1:12551449-12552501_FORWARD_LENGTH=350	protein_SENSITIVE_TO_PROTON_RHIZOTOXICITY_1_[Solanum_lycopersicum]	B8AEA7_ORYSI/74-96_PF00096.21_zf-C2H2_	B9HFF7_POPTR/21-81_PB356943_Pfam-B_356943_	C2H2_and_C2HC_zinc_fingers_superfamily_protein_putative_[Theobroma_cacao]	NoHit
Locus_19593_Transcript_1/1_Confidence_1.000_Length_1906	4	4056763	4061938	Peaxi162Scf00006	4693050	4693055	14.296	14.632		-2.13164		Q9LEG2_Putative_sugar_transporter_n=1_Tax=Solanum_lycopersicum_RepID=Q9LEG2_SOLLC	Major_facilitator_superfamily_protein_chr2:19644441-19647007_FORWARD_LENGTH=463	st3_protein_[Solanum_lycopersicum]	A2Q3I4_MEDTR/26-495_PF00083.19_Sugar_tr_	NoHit	hypothetical_protein_ARALYDRAFT_483991_[Arabidopsis_lyrata_subsp._lyrata]_&gt_gi|297326179|gb|EFH56599.1|_hypothetical_protein_ARALYDRAFT_483991_[Arabidopsis_lyrata_subsp._lyrata]	NoHit
Locus_32237_Transcript_1/1_Confidence_1.000_Length_741	5	1281235	1282611	Peaxi162Scf00126	507590	1348395	5.085	5.207		1.089		D7T662_Putative_uncharacterized_protein_n=1_Tax=Vitis_vinifera_RepID=D7T662_VITVI	Mitochondrial_substrate_carrier_family_protein_chr5:5087590-5089677_FORWARD_LENGTH=323	solute_carrier_family_25_member_44-like_[Cicer_arietinum]	A2WPC9_ORYSI/129-223_PF00153.22_Mito_carr_	NoHit	hypothetical_protein_M569_02739_partial_[Genlisea_aurea]	NoHit
Locus_29134_Transcript_3/3_Confidence_0.667_Length_1555	5	532355	535366	Peaxi162Scf00409	521448	521448	8.056	8.056		-1.81572		NoHit	NoHit	NoHit	NoHit	NoHit	NoHit	NoHit
Locus_34197_Transcript_1/1_Confidence_1.000 _Length_1270	5	1897500	1899211	Peaxi162Scf00024	950211	950211	8.406	8.406		-3.19923		A5C762_Putative_uncharacterized_protein_n=1_Tax=Vitis_vinifera_RepID=A5C762_VITVI	NoHit	1-aminocyclopropane-1-carboxylate_oxidase_homolog_[Solanum_lycopersicum]	A2YY48_ORYSI/234-333_PF03171.15_2OG-FeII_Oxy_	NoHit	2-oxoglutarate_(2OG)_and_Fe(II)-dependent_oxygenase_superfamily_protein_putative_isoform_1_[Theobroma_cacao]	NoHit
Locus_29477_Transcript_1/1_Confidence_1.000_Length_729	5	1052021	1052749	Peaxi162Scf00399	902633	902709	9.035	9.42		-2.38347		NoHit	NoHit	NoHit	NoHit	NoHit	NoHit	NoHit
Locus_11270_Transcript_1/1_Confidence_1.000 ength_1975	5	39587	49310	Peaxi162Scf00572	110642	110649	9.207	9.207		1.0781		D7TP30_Putative_uncharacterized_protein_n=1_Tax=Vitis_vinifera_RepID=D7TP30_VITVI	NoHit	zinc_finger_CCCH_domain-containing_protein_32-like_isoform_1_[Solanum_lycopersicum]	A5B1K6_VITVI/344-370_PF00642.19_zf-CCCH_	NoHit	zinc_finger_CCCH_domain-containing_protein_32_isoform_1_[Vitis_vinifera]_&gt_gi|296086618|emb|CBI32253.3|_unnamed_protein_product_[Vitis_vinifera]	NoHit
Locus_4356_Transcript_3/3_Confidence_0.500 _Length_1009	5	456540	466799	Peaxi162Scf00447	104078	891167	9.42	10.168		1.315		P93787_14-3-3_protein_n=1_Tax=Solanum_tuberosum_RepID=P93787_SOLTU	GRF8,_14-3-3KAPPA,_GF14_KAPPA_general_regulatory_factor_8_chr5:26148546-26150255_REVERSE_LENGTH=248	14-3-3_protein_1-like_[Solanum_lycopersicum]	14331_CAEEL/5-237_PF00244.15_14-3-3_	NoHit	14-3-3_d-2-AS_protein_[Nicotiana_tabacum]	NoHit
Locus_4712_Transcript_2/2_Confidence_0.750 _Length_2462	5	370356	378570	Peaxi162Scf00117	70270	1083110	9.756	10.549		-1.44968		B9GXV8_Oligopeptide_transporter_OPT_family_n=1_Tax=Populus_trichocarpa_RepID=B9GXV8_POPTR	ATOPT7,_OPT7_oligopeptide_transporter_7_chr4:6628646-6632517_REVERSE_LENGTH=766	oligopeptide_transporter_7-like_[Solanum_lycopersicum]	A2WSV9_ORYSI/43-715_PF03169.10_OPT_	NoHit	ATOPT7_[Arabidopsis_lyrata_subsp._lyrata]_&gt_gi|297320484|gb|EFH50906.1|_ATOPT7_[Arabidopsis_lyrata_subsp._lyrata]	NoHit
Locus_63112_Transcript_1/1_Confidence_1.000 _Length_719	5	965389	968702	Peaxi162Scf00117	70270	1607447	9.756	11.547		2.81427		A5C1G1_Calcineurin_B-like_protein_04_n=1_Tax=Vitis_vinifera_RepID=A5C1G1_VITVI	SOS3_Calcium-binding_EF-hand_family_protein_chr5:8238781-8240179_REVERSE_LENGTH=222	calcineurin_B-like_protein_4-like_[Solanum_lycopersicum]	A1XCM9_POPEU/103-177_PF13499.1_EF_hand_5_	NoHit	calcineurin_B-like_protein_08_[Vitis_vinifera]_&gt_gi|229609893|gb|ACQ83562.1|_calcineurin_B-like_protein_08_[Vitis_vinifera]_&gt_gi|297742351|emb|CBI34500.3|_unnamed_protein_product_[Vitis_vinifera]	NoHit
Locus_12715_Transcript_1/6_Confidence_0.538_Length_1819	5	1369820	1380236	Peaxi162Scf00023	800199	2045290	10.003	14.535		-1.01431		F6H2R1_Putative_uncharacterized_protein_n=1_Tax=Vitis_vinifera_RepID=F6H2R1_VITVI	BRIZ2_zinc_finger_(C3HC4-type_RING_finger)_family_protein_chr2:11082403-11085137_FORWARD_LENGTH=479	BRCA1-associated_protein-like_[Solanum_lycopersicum]	A1CHX9_ASPCL/371-433_PF02148.14_zf-UBP_	A5BA51_VITVI/721-848_PB202936_Pfam-B_202936_	brca1-associated_protein_putative_[Ricinus_communis]_&gt_gi|223529996|gb|EEF31921.1|_brca1-associated_protein_putative_[Ricinus_communis]	NoHit
Locus_9477_Transcript_1/2_Confidence_0.750 _Length_1976	5	793922	801713	Peaxi162Scf00023	800199	1367180	10.003	14.535		1.23078		F6H6B0_Putative_uncharacterized_protein_n=1_Tax=Vitis_vinifera_RepID=F6H6B0_VITVI	DNA_primases_chr5:21396053-21399419_FORWARD_LENGTH=614	coiled-coil_domain-containing_protein_111_homolog_[Solanum_lycopersicum]	A4HL39_LEIBR/495-553_PF03121.10_Herpes_UL52_	D7MS85_ARALL/94-393_PB005205_Pfam-B_5205_	Coiled-coil_domain-containing_protein_111_isoform_1_[Theobroma_cacao]	NoHit
Locus_10467_Transcript_3/3_Confidence_0.667_Length_959	5	3024411	3027583	Peaxi162Scf00000	2416894	3449337	10.075	10.168		-0.833433		E0CSG5_Putative_uncharacterized_protein_n=1_Tax=Vitis_vinifera_RepID=E0CSG5_VITVI	Yippee_family_putative_zinc-binding_protein_chr5:21897164-21898589_REVERSE_LENGTH=129	protein_yippee-like_At5g53940-like_[Solanum_lycopersicum]	A5AX81_VITVI/1-108_PF03226.9_Yippee_	NoHit	ad_NAD_binding_oxidoreductases_putative_[Ricinus_communis]_&gt_gi|223549342|gb|EEF50830.1|_fad_NAD_binding_oxidoreductases_putative_[Ricinus_communis]	NoHit
Locus_15297_Transcript_1/1_Confidence_1.000_Length_858	5	1152886	1154228	Peaxi162Scf00485	317391	854583	10.075	10.168		2.87314		A8Y921_D6-type_cyclin_n=1_Tax=Populus_trichocarpa_RepID=A8Y921_POPTR	NoHit	putative_cyclin-D6-1-like_[Solanum_lycopersicum]	A8Y918_POPTR/152-227_PF02984.14_Cyclin_C_	NoHit	Cyclin-D5-2_[Medicago_truncatula]_&gt_gi|355486132|gb|AES67335.1|_Cyclin-D5-2_[Medicago_truncatula]	NoHit
Locus_29005_Transcript_1/1_Confidence_1.000_Length_607	5	1938597	1939203	Peaxi162Scf00006	1466497	1940662	10.075	10.168		1.96119		B9HYC0_Predicted_protein_(Fragment)_n=1_Tax=Populus_trichocarpa_RepID=B9HYC0_POPTR	NoHit	organic_cation/carnitine_transporter_2-like_[Solanum_lycopersicum]	B9HYC0_POPTR/51-497_PF00083.19_Sugar_tr_	NoHit	hypothetical_protein_PRUPE_ppa021519mg_partial_[Prunus_persica]	NoHit
Locus_3431_Transcript_1/1_Confidence_1.000 _Length_845	5	1424215	1426461	Peaxi162Scf00077	891383	1019319	10.075	10.168		-1.30957		Q6KFS2_Putative_polyubiquitin_(Fragment)_n=1_Tax=Arabidopsis_thaliana_RepID=Q6KFS2_ARATH	UBQ13_ubiquitin_13_chr1:24272518-24277275_REVERSE_LENGTH=319	ubiquitin_13_[Arabidopsis_thaliana]	A0C2N0_PARTE/1-71_PF11976.3_Rad60-SLD_	A0T470_9ABAC/1-79_PB087023_Pfam-B_87023_	hypothetical_protein_CARUB_v10001095mg_partial_[Capsella_rubella]	NoHit
Locus_3563_Transcript_2/5_Confidence_0.625 _Length_2515	5	1283539	1287657	Peaxi162Scf00485	317391	854583	10.075	10.168		-1.35457		NoHit	NoHit	NoHit	A3BJA9_ORYSJ/24-109_PF12796.2_Ank_2_	NoHit	NoHit	NoHit
Locus_39427_Transcript_1/1_Confidence_1.000 _Length_579	5	2270885	2271463	Peaxi162Scf00000	2416894	2699583	10.075	10.168		2.75759		NoHit	NoHit	NoHit	NoHit	NoHit	NoHit	NoHit
Locus_61513_Transcript_1/1_Confidence_1.000 _Length_576	5	2089778	2092103	Peaxi162Scf00000	2416894	2699583	10.075	10.168		4.01563		NoHit	NoHit	NoHit	NoHit	NoHit	NoHit	NoHit
Locus_6853_Transcript_1/2_Confidence_0.800 _Length_2008	5	1288280	1290771	Peaxi162Scf00485	317391	854583	10.075	10.168		-1.0582		NoHit	NoHit	NoHit	A5BSQ6_VITVI/445-494_PF13920.1_zf-C3HC4_3_	NoHit	NoHit	NoHit
Locus_1319_Transcript_4/5_Confidence_0.545_Length_2939	5	290951	307584	Peaxi162Scf01097	170098	170118	10.133	10.29		-0.474332		B9SAF1_Putative_uncharacterized_protein_n=1_Tax=Ricinus_communis_RepID=B9SAF1_RICCO	unknown_protein_FUNCTIONS_IN:_molecular_function_unknown_LOCATED_IN:_vacuole_BEST_Arabidopsis_thaliana_protein_match_is:_unknown_protein_(TAIR:AT5G54870.1)_Has_1807_Blast_hits_to_1807_proteins_in_277_species:_Archae_0_Bacteria_0_Metazoa_736_Fungi_347_Plants_385_Viruses_0_Other_Eukaryotes_339_(source:_NCBI_BLink)._chr4:13568604-13571381_REVERSE_LENGTH=523	uncharacterized_protein_LOC101252754_[Solanum_lycopersicum]	NoHit	NoHit	conserved_hypothetical_protein_[Ricinus_communis]_&gt_gi|223537782|gb|EEF39400.1|_conserved_hypothetical_protein_[Ricinus_communis]	NoHit
Locus_15750_Transcript_1/2_Confidence_0.667_Length_1025	5	11231	30783	Peaxi162Scf00518	296929	757290	10.133	10.133		1.70399		Q6UGQ6_MADS-box_protein_15_n=2_Tax=Petunia_x_hybrida_RepID=Q6UGQ6_PETHY	K-box_region_and_MADS-box_transcription_factor_family_protein_chr1:28955679-28959610_FORWARD_LENGTH=173	MADS-box_transcription_factor_18-like_[Solanum_lycopersicum]	A0ME73_ARATH/55-105_PF00319.13_SRF-TF_	NoHit	agamous-like_MADS-box_protein_AGL27_[Arabidopsis_thaliana]_&gt_gi|11545545|gb|AAG37902.1|_MADS-box_protein_AGL27-I_[Arabidopsis_thaliana]_&gt_gi|332197811|gb|AEE35932.1|_agamous-like_MADS-box_protein_AGL27_[Arabidopsis_thaliana]	NoHit
Locus_22879_Transcript_1/1_Confidence_1.000_Length_1998	5	458288	462661	Peaxi162Scf00518	296929	757290	10.133	10.133		-1.00075		B9RF14_Catalytic,_putative_n=1_Tax=Ricinus_communis_RepID=B9RF14_RICCO	Exostosin_family_protein_chr1:25251606-25253568_REVERSE_LENGTH=430	xylogalacturonan_beta-1,3-xylosyltransferase-like_[Solanum_lycopersicum]	A2Q146_MEDTR/5-124_PF03016.10_Exostosin_	NoHit	catalytic_putative_[Ricinus_communis]_&gt_gi|223548294|gb|EEF49785.1|_catalytic_putative_[Ricinus_communis]	NoHit
Locus_44230_Transcript_1/1_Confidence_1.000 _Length_768	5	2149050	2149817	Peaxi162Scf00058	1182642	1775897	10.133	10.29		-3.56329		NoHit	NoHit	NoHit	NoHit	NoHit	NoHit	NoHit
Locus_11957_Transcript_1/3_Confidence_0.500_Length_4319	5	2256527	2261896	Peaxi162Scf00057	2053237	2259429	10.168	10.29		-1.34252		B9H423_Predicted_protein_n=1_Tax=Populus_trichocarpa_RepID=B9H423_POPTR	Tetratricopeptide_repeat_(TPR)-like_superfamily_protein_chr5:2745208-2747757_REVERSE_LENGTH=849	putative_pentatricopeptide_repeat-containing_protein_At5g08490-like_[Solanum_lycopersicum]	A2ZSZ0_ORYSJ/567-618_PF13041.1_PPR_2_	NoHit	cyclin_domain/pentatricopeptide_repeat-containing_protein_[Beta_vulgaris_subsp._vulgaris]	NoHit
Locus_13163_Transcript_1/1_Confidence_1.000_Length_676	5	7660412	7661087	Peaxi162Scf00000	6950566	7032817	10.168	10.168		-4.0343		B9SIF6_Putative_uncharacterized_protein_n=1_Tax=Ricinus_communis_RepID=B9SIF6_RICCO	NoHit	conserved_hypothetical_protein_[Ricinus_communis]	B9INV4_POPTR/10-87_PF12609.3_DUF3774_	NoHit	2-nonaprenyl-3-methyl-6-methoxy-1,4-benzoquinol_hydroxylase_[Theobroma_cacao]	NoHit
Locus_15000_Transcript_1/1_Confidence_1.000_Length_2011	5	2507045	2509058	Peaxi162Scf00122	2189998	2190031	10.168	10.168		-1.03748		B9S6V9_Amino_acid_transporter,_putative_n=1_Tax=Ricinus_communis_RepID=B9S6V9_RICCO	Transmembrane_amino_acid_transporter_family_protein_chr4:17935533-17936843_FORWARD_LENGTH=436	proton-coupled_amino_acid_transporter_1-like_[Solanum_lycopersicum]	A2X863_ORYSI/31-414_PF01490.13_Aa_trans_	NoHit	amino_acid_transporter_putative_[Ricinus_communis]_&gt_gi|223533504|gb|EEF35246.1|_amino_acid_transporter_putative_[Ricinus_communis]	NoHit
Locus_20903_Transcript_1/2_Confidence_0.800_Length_1556	5	199874	202082	Peaxi162Scf00496	703574	703607	10.168	10.168		0.921889		Q71BZ4_Type-A_response_regulator_n=1_Tax=Catharanthus_roseus_RepID=Q71BZ4_CATRO	NoHit	NoHit	A5ATY1_VITVI/23-146_PF00072.19_Response_reg_	NoHit	hypothetical_protein_PRUPE_ppa010863mg_[Prunus_persica]	NoHit
Locus_2317_Transcript_1/1_Confidence_1.000_Length_1748	5	7409849	7414786	Peaxi162Scf00000	6950566	7032817	10.168	10.168		-2.03604		F6H2K9_Putative_uncharacterized_protein_n=1_Tax=Vitis_vinifera_RepID=F6H2K9_VITVI	emb1473_Ribosomal_protein_L13_family_protein_chr1:29575997-29577406_FORWARD_LENGTH=241	50S_ribosomal_protein_L13_chloroplastic-like_isoform_1_[Solanum_lycopersicum]	A0YJR7_LYNSP/17-144_PF00572.13_Ribosomal_L13_	NoHit	50S_ribosomal_protein_L13_[Arabidopsis_thaliana]_&gt_gi|75314103|sp|Q9SYL9.1|RK13_ARATH_RecName:_Full=50S_ribosomal_protein_L13_chloroplastic_AltName:_Full=CL13_AltName:_Full=Protein_EMBRYO_DEFECTIVE_1473_Flags:_Precursor_&gt_gi|4836870|gb|AAD30573.1|AC007260_4_50S_Ribosomal_protein_L13_[Arabidopsis_thaliana]_&gt_gi|13878111|gb|AAK44133.1|AF370318_1_putative_ribosomal_protein_L13_[Arabidopsis_tha…	NoHit
Locus_25019_Transcript_1/3_Confidence_0.400_Length_1275	5	5158703	5160157	Peaxi162Scf00000	5788654	6140357	10.168	10.168		-4.17961		NoHit	NoHit	NoHit	NoHit	NoHit	NoHit	NoHit
Locus_26782_Transcript_1/3_Confidence_0.571_Length_573	5	1219969	1222149	Peaxi162Scf00384	455843	1249652	10.168	10.29		-1.63113		NoHit	NoHit	NoHit	NoHit	NoHit	NoHit	NoHit
Locus_27716_Transcript_2/2_Confidence_0.667_Length_991	5	5702196	5703821	Peaxi162Scf00000	5788654	6140357	10.168	10.168		2.69023		NoHit	NoHit	NoHit	NoHit	A5CB29_VITVI/1-49_PB035054_Pfam-B_35054_	hypothetical_protein_PRUPE_ppa007058mg_[Prunus_persica]	NoHit
Locus_28238_Transcript_1/2_Confidence_0.750_Length_1634	5	7507957	7511960	Peaxi162Scf00000	6950566	7032817	10.168	10.168		1.2908		B9N7R2_Predicted_protein_n=1_Tax=Populus_trichocarpa_RepID=B9N7R2_POPTR	RING/U-box_superfamily_protein_chr1:19965146-19966811_FORWARD_LENGTH=304	uncharacterized_protein_LOC101260456_[Solanum_lycopersicum]	A9SSP4_PHYPA/1-44_PF13923.1_zf-C3HC4_2_	B6U7V9_MAIZE/75-214_PB030561_Pfam-B_30561_	EI10_[Oryza_sativa_Japonica_Group]	NoHit
Locus_28785_Transcript_1/1_Confidence_1.000_Length_2192	5	213027	218430	Peaxi162Scf00994	230993	231066	10.168	10.168		2.48391		NoHit	NoHit	NoHit	NoHit	A5BI67_VITVI/1-89_PB086776_Pfam-B_86776_	NoHit	NoHit
Locus_28803_Transcript_1/2_Confidence_0.667_Length_1263	5	176158	181699	Peaxi162Scf00204	175488	674944	10.168	10.168		3.32462		Q8W4Y5_ASC1-like_protein_n=1_Tax=Solanum_lycopersicum_RepID=ASCL_SOLLC	LAG13_LAG1_longevity_assurance_homolog_3_chr1:4645006-4646765_REVERSE_LENGTH=308	ASC1-like_protein_[Solanum_lycopersicum]	A5APN2_VITVI/74-237_PF03798.11_TRAM_LAG1_CLN8_	B7ED26_ORYSJ/1-103_PB020774_Pfam-B_20774_	ASC1-like_protein_[Solanum_lycopersicum]_&gt_gi|62899797|sp|Q8W4Y5.1|ASCL_SOLLC_RecName:_Full=ASC1-like_protein_AltName:_Full=Alternaria_stem_canker_resistance-like_protein_&gt_gi|16974114|emb|CAC95155.1|_putative_resistance_protein_[Solanum_lycopersicum]	NoHit
Locus_31101_Transcript_1/1_Confidence_1.000_Length_2886	5	276487	305281	Peaxi162Scf00529	294648	294718	10.168	10.168		2.87733		D7TIU8_Putative_uncharacterized_protein_n=2_Tax=Vitis_vinifera_RepID=D7TIU8_VITVI	NoHit	protein_fluG-like_[Solanum_lycopersicum]	A0YUJ6_LYNSP/178-371_PF04909.9_Amidohydro_2_	Q8W4B7_ARATH/1-89_PB012169_Pfam-B_12169_	Glutamate-ammonia_ligases,catalytics,glutamate-ammonia_ligases_isoform_1_[Theobroma_cacao]	NoHit
Locus_35844_Transcript_1/1_Confidence_1.000 _Length_1595	5	469764	481013	Peaxi162Scf00106	346261	1040430	10.168	10.29		1.33999		B9N4D5_Predicted_protein_n=1_Tax=Populus_trichocarpa_RepID=B9N4D5_POPTR	actin_binding_chr5:2459076-2466580_REVERSE_LENGTH=1649	formin-like_protein_5-like_[Solanum_lycopersicum]	B8AR82_ORYSI/385-733_PF02181.18_FH2_	NoHit	Actin-binding_FH2_protein_isoform_1_[Theobroma_cacao]	NoHit
Locus_5060_Transcript_1/1_Confidence_1.000 _Length_2016	5	1627889	1630279	Peaxi162Scf00204	674933	674944	10.168	10.168		2.36569		Q4VDN6_Ascorbate_oxidase_n=1_Tax=Solanum_lycopersicum_RepID=Q4VDN6_SOLLC	Cupredoxin_superfamily_protein_chr4:18479103-18481184_FORWARD_LENGTH=582	ascorbate_oxidase_precursor_[Solanum_lycopersicum]	A2YE69_ORYSI/337-484_PF07731.9_Cu-oxidase_2_	NoHit	ascorbate_oxidase_precursor_[Solanum_lycopersicum]_&gt_gi|66475040|gb|AAY47050.1|_ascorbate_oxidase_[Solanum_lycopersicum]	NoHit
Locus_59941_Transcript_2/2_Confidence_0.833 _Length_553	5	227570	228397	Peaxi162Scf00807	300894	300952	10.168	10.168		3.0535		Q6RHX7_Xyloglucan_endotransglucosylase-hydrolase_XTH9_n=1_Tax=Solanum_lycopersicum_RepID=Q6RHX7_SOLLC	XTR7,_XTH15_xyloglucan_endotransglucosylase/hydrolase_15_chr4:8137161-8138196_REVERSE_LENGTH=289	xyloglucan_endotransglucosylase-hydrolase_XTH9_precursor_[Solanum_lycopersicum]	A0MA75_GERHY/38-220_PF00722.16_Glyco_hydro_16_	NoHit	brassinosteroid-regulated_protein_[Camellia_sinensis]	NoHit
Locus_63768_Transcript_1/1_Confidence_1.000 _Length_554	5	5701691	5702244	Peaxi162Scf00000	5788654	6140357	10.168	10.168		2.838		NoHit	NoHit	NoHit	NoHit	A9QMD8_PANQU/161-244_PB035695_Pfam-B_35695_	NoHit	NoHit
Locus_7346_Transcript_1/2_Confidence_0.750 _Length_1717	5	5850886	5852602	Peaxi162Scf00000	5788654	6140357	10.168	10.168		-2.27852		B6DZD3_Glutathione_S-transferase_Tau2_n=1_Tax=Citrus_sinensis_RepID=B6DZD3_CITSI	ATGSTU22,_GSTU22_glutathione_S-transferase_TAU_22_chr1:29473046-29473797_REVERSE_LENGTH=218	glutathione_S-transferase_U25-like_[Solanum_lycopersicum]	A2XK19_ORYSI/10-87_PF13417.1_GST_N_3_	NoHit	2,4-D_inducible_glutathione_S-transferase_[Glycine_max]_&gt_gi|2920666|gb|AAC18566.1|_2,4-D_inducible_glutathione_S-transferase_[Glycine_max]	NoHit
Locus_7445_Transcript_3/4_Confidence_0.250 _Length_1841	5	342232	344070	Peaxi162Scf00106	346261	1040430	10.168	10.29		-0.740088		NoHit	NoHit	uncharacterized_endoplasmic_reticulum_membrane_protein_C16E8.02-like_isoform_1_[Solanum_lycopersicum]	A9NZL5_PICSI/2-160_PF06127.6_DUF962_	NoHit	hypothetical_protein_PRUPE_ppa011770mg_[Prunus_persica]	NoHit
Locus_8323_Transcript_6/7_Confidence_0.611 _Length_2968	5	1177997	1182124	Peaxi162Scf00187	1227220	1227249	10.168	10.168		-1.56919		NoHit	NoHit	NoHit	NoHit	NoHit	NoHit	NoHit
Locus_9738_Transcript_1/2_Confidence_0.750 _Length_1149	5	597853	598995	Peaxi162Scf00212	535597	737614	10.168	10.29		-3.32228		NoHit	NoHit	NoHit	NoHit	NoHit	NoHit	NoHit
Locus_6485_Transcript_3/4_Confidence_0.667 _Length_9470	5	19397	25088	Peaxi162Scf01026	20662	24364	10.29	10.651		-1.63803		Q0KIN0_Integrase_core_domain_containing_protein_n=1_Tax=Solanum_demissum_RepID=Q0KIN0_SOLDE	NoHit	tuftelin-interacting_protein_11-like_isoform_1_[Solanum_lycopersicum]_&gt_gi|460405663|ref|XP_004248295.1_tuftelin-interacting_protein_11-like_isoform_2_[Solanum_lycopersicum]	A2Q3T3_MEDTR/106-259_PF07727.9_RVT_2_	NoHit	NoHit	NoHit
Locus_7223_Transcript_3/3_Confidence_0.600 _Length_1269	5	2344392	2346678	Peaxi162Scf00062	1995145	1995145	11.04	11.04		-3.10607		G9M9M2_Oxidoreductase_n=1_Tax=Ipomoea_batatas_RepID=G9M9M2_IPOBA	2-oxoglutarate_(2OG)_and_Fe(II)-dependent_oxygenase_superfamily_protein_chr1:20626208-20627397_REVERSE_LENGTH=361	1-aminocyclopropane-1-carboxylate_oxidase_homolog_11_[Vitis_vinifera]	A1III8_IRIHO/200-301_PF03171.15_2OG-FeII_Oxy_	NoHit	2-oxoglutarate-dependent_dioxygenase_[Populus_trichocarpa]_&gt_gi|222844900|gb|EEE82447.1|_2-oxoglutarate-dependent_dioxygenase_[Populus_trichocarpa]	NoHit
Locus_9091_Transcript_1/3_Confidence_0.667 _Length_1793	5	223625	227127	Peaxi162Scf00876	74167	244471	19.261	19.456		-2.36633		F1BPV3_Tyrosine_aminotransferase_1_n=1_Tax=Solanum_pennellii_RepID=F1BPV3_SOLPN	Tyrosine_transaminase_family_protein_chr5:21910676-21912594_FORWARD_LENGTH=414	probable_aminotransferase_TAT2-like_[Solanum_lycopersicum]	A2ZFA2_ORYSI/58-411_PF00155.16_Aminotran_1_2_	NoHit	aminotransferase_family_protein_[Bruguiera_gymnorhiza]	NoHit
Locus_22401_Transcript_1/1_Confidence_1.000_Length_2256	6	281734	285990	Peaxi162Scf00073	47987	47987	0	0		-2.93229		NoHit	NoHit	uncharacterized_protein_LOC101267354_[Solanum_lycopersicum]	A5B4G6_VITVI/93-391_PF07887.6_Calmodulin_bind_	NoHit	uncharacterized_protein_LOC101267354_[Solanum_lycopersicum]	NoHit
Locus_4363_Transcript_1/1_Confidence_1.000 _Length_2621	6	113557	116176	Peaxi162Scf00073	47987	47987	0	0		2.01724		Q00LP5_GRAS4_n=1_Tax=Solanum_lycopersicum_RepID=Q00LP5_SOLLC	NoHit	GRAS4_protein_[Solanum_lycopersicum]	A2ZLX0_ORYSI/332-704_PF03514.9_GRAS_	NoHit	GRAS1_[Nicotiana_tabacum]	NoHit
Locus_8999_Transcript_7/9_Confidence_0.710 _Length_3225	6	1444198	1445385	Peaxi162Scf00011	958537	1837334	8.252	9.202		5.92018		NoHit	NoHit	NoHit	NoHit	NoHit	NoHit	NoHit
Locus_33941_Transcript_1/1_Confidence_1.000_Length_1494	6	285831	287289	Peaxi162Scf00011	958537	958581	9.054	9.202		-1.99998		NoHit	NoHit	NoHit	NoHit	NoHit	NoHit	NoHit
Locus_42545_Transcript_1/1_Confidence_1.000 _Length_684	6	490927	491905	Peaxi162Scf00357	223910	505116	11.604	11.674		-2.31051		D7UA81_Putative_uncharacterized_protein_n=1_Tax=Vitis_vinifera_RepID=D7UA81_VITVI	Pectin_lyase-like_superfamily_protein_chr1:504897-507099_REVERSE_LENGTH=491	polygalacturonase_At1g48100-like_[Solanum_lycopersicum]	A2Y2Q0_ORYSI/117-445_PF00295.12_Glyco_hydro_28_	NoHit	hypothetical_protein_PRUPE_ppa014719mg_[Prunus_persica]	NoHit
Locus_13080_Transcript_4/5_Confidence_0.667_Length_1755	6	1194466	1199439	Peaxi162Scf00037	292978	1291396	12.173	14.179		-0.572768		F6I4M2_Putative_uncharacterized_protein_n=1_Tax=Vitis_vinifera_RepID=F6I4M2_VITVI	Subunits_of_heterodimeric_actin_filament_capping_protein_Capz_superfamily_chr3:1598611-1601437_FORWARD_LENGTH=382	F-actin-capping_protein_subunit_alpha-like_isoform_2_[Solanum_lycopersicum]	A5AD20_VITVI/16-298_PF01267.12_F-actin_cap_A_	NoHit	-actin_capping_protein_alpha_putative_[Ricinus_communis]_&gt_gi|223548393|gb|EEF49884.1|_f-actin_capping_protein_alpha_putative_[Ricinus_communis]	NoHit
Locus_9067_Transcript_2/5_Confidence_0.636 _Length_1329	6	1438219	1444743	Peaxi162Scf00037	440816	1291396	12.173	12.82		0.415757		NoHit	NoHit	NoHit	A4SAZ7_OSTLU/89-167_PF01472.15_PUA_	NoHit	hypothetical_protein_CARUB_v10010413mg_[Capsella_rubella]	Solanum_lycopersicum_cDNA,_clone:_LEFL1036CA07,_HTC_in_leaf
Locus_10282_Transcript_3/4_Confidence_0.667_Length_1487	6	721282	723579	Peaxi162Scf00434	462073	709453	13.355	13.606		1.23575		C6T0D1_Uncharacterized_protein_n=1_Tax=Glycine_max_RepID=C6T0D1_SOYBN	AHP1_histidine-containing_phosphotransmitter_1_chr3:7578432-7579537_REVERSE_LENGTH=154	histidine-containing_phosphotransfer_protein_1-like_[Solanum_lycopersicum]	A2Q3H8_MEDTR/41-127_PF01627.18_Hpt_	A9NMG9_PICSI/1-160_PB066958_Pfam-B_66958_	histidine_phosphotransfer_protein_[Populus_trichocarpa]_&gt_gi|222838253|gb|EEE76618.1|_histidine_phosphotransfer_protein_[Populus_trichocarpa]	NoHit
Locus_20706_Transcript_2/3_Confidence_0.714_Length_1857	6	599403	605840	Peaxi162Scf00434	462073	709453	13.355	13.606		3.98076		NoHit	NoHit	NoHit	A2Q5Z1_MEDTR/29-458_PF00083.19_Sugar_tr_	NoHit	Major_facilitator_superfamily_protein_[Theobroma_cacao]	NoHit
Locus_2846_Transcript_3/5_Confidence_0.800_Length_3593	6	115513	122701	Peaxi162Scf00345	40372	285486	14.804	15.907		0.791012		NoHit	NoHit	NoHit	A9SS75_PHYPA/429-467_PF00400.27_WD40_	NoHit	NoHit	NoHit
Locus_37883_Transcript_1/1_Confidence_1.000 _Length_1208	6	1736348	1737555	Peaxi162Scf00020	816575	1719468	15.655	16.035		-1.42485		NoHit	NoHit	NoHit	NoHit	NoHit	probable_membrane-associated_kinase_regulator_6-like_[Solanum_lycopersicum]	NoHit
Locus_20587_Transcript_1/1_Confidence_1.000_Length_953	6	22842	24766	Peaxi162Scf00377	688146	688146	18.513	18.513		3.91735		A1X8W4_Beta_expansin_1_n=1_Tax=Solanum_tuberosum_RepID=A1X8W4_SOLTU	ATEXPB2,_EXPB2,_ATHEXP_BETA_1.4_expansin_B2_chr1:24427266-24428399_FORWARD_LENGTH=273	beta-expansin_precursor_[Solanum_lycopersicum]	A1X8W5_SOLTU/175-262_PF01357.16_Pollen_allerg_1_	NoHit	beta_expansin_1_precursor_[Solanum_tuberosum]	NoHit
Locus_14123_Transcript_1/1_Confidence_1.000_Length_2147	6	240396	245262	Peaxi162Scf00853	119133	119133	18.818	18.818		1.47565		NoHit	NoHit	F-box/FBD/LRR-repeat_protein_At5g56420-like_[Solanum_lycopersicum]	FB77_ARATH/41-87_PF00646.28_F-box_	NoHit	F-box/FBD/LRR-repeat_protein_At3g26920-like_[Solanum_lycopersicum]	NoHit
Locus_24798_Transcript_1/1_Confidence_1.000_Length_700	6	348939	351748	Peaxi162Scf00953	31452	444698	19.879	20.344		-1.59504		Q078Y3_Carotene_cleavage_dioxygenase_(Fragment)_n=1_Tax=Nicotiana_langsdorffii_x_Nicotiana_sanderae_RepID=Q078Y3_NICLS	CCD1,_ATCCD1,_ATNCED1,_NCED1_carotenoid_cleavage_dioxygenase_1_chr3:23452940-23455896_FORWARD_LENGTH=538	carotenoid_cleavage_dioxygenase_1-2_[Solanum_lycopersicum]	A4URT6_9ROSI/56-539_PF03055.10_RPE65_	NoHit	9-cis-epoxycarotenoid_deoxygenase_[Acanthus_ebracteatus]	NoHit
Locus_54573_Transcript_1/1_Confidence_1.000 _Length_522	6	354338	356970	Peaxi162Scf00953	31452	444698	19.879	20.344		-3.42496		Q0H901_Carotenoid_cleavage_dioxygenase_1_n=1_Tax=Coffea_canephora_RepID=Q0H901_COFCA	CCD1,_ATCCD1,_ATNCED1,_NCED1_carotenoid_cleavage_dioxygenase_1_chr3:23452940-23455896_FORWARD_LENGTH=538	carotenoid_9,10(9&apos_,10&apos_)-cleavage_dioxygenase_1-like_[Vitis_vinifera]	NoHit	NoHit	9,10[9&apos_,10&apos_]carotenoid_cleavage_dioxygenase_[Vitis_vinifera]	NoHit
Locus_1206_Transcript_4/6_Confidence_0.562_Length_6116	6	121298	136986	Peaxi162Scf00691	34829	346534	21.177	22.183		0.313839		NoHit	NoHit	bromodomain_and_WD_repeat-containing_protein_1-like_[Solanum_lycopersicum]	A2Q283_MEDTR/1752-1814_PF00439.20_Bromodomain_	A2Q283_MEDTR/771-819_PB017876_Pfam-B_17876_	NoHit	NoHit
Locus_12682_Transcript_1/1_Confidence_1.000_Length_1513	6	330813	335300	Peaxi162Scf00691	34829	346534	21.177	22.183		-0.838332		B9RNE2_Putative_uncharacterized_protein_n=1_Tax=Ricinus_communis_RepID=B9RNE2_RICCO	Calcium-dependent_phosphotriesterase_superfamily_protein_chr2:7275739-7277122_FORWARD_LENGTH=327	uncharacterized_protein_LOC101266754_[Solanum_lycopersicum]	B9RNE2_RICCO/75-275_PF08450.7_SGL_	B7FKM2_MEDTR/96-317_PB001025_Pfam-B_1025_	calcium-dependent_phosphotriesterase_superfamily_protein_[Arabidopsis_thaliana]_&gt_gi|2275215|gb|AAB63837.1|_hypothetical_protein_[Arabidopsis_thaliana]_&gt_gi|182623789|gb|ACB88832.1|_At2g47370_[Arabidopsis_thaliana]_&gt_gi|330255739|gb|AEC10833.1|_calcium-dependent_phosphotriesterase_superfamily_protein_[Arabidopsis_thaliana]	NoHit
Locus_8513_Transcript_5/6_Confidence_0.688 _Length_3169	6	2540194	2547465	Peaxi162Scf00067	1587234	1934739	21.324	21.98		0.718042		D7U263_Putative_uncharacterized_protein_n=1_Tax=Vitis_vinifera_RepID=D7U263_VITVI	ALG3,_AtALG3_asparagine-linked_glycosylation_3_chr2:19565672-19568221_REVERSE_LENGTH=438	dol-P-Man:Man(5)GlcNAc(2)-PP-Dol_alpha-1,3-mannosyltransferase-like_[Solanum_lycopersicum]	A2WL74_ORYSI/21-389_PF05208.8_ALG3_	B9T0W1_RICCO/328-374_PB261148_Pfam-B_261148_	Asparagine-linked_glycosylation_3_[Theobroma_cacao]	NoHit
Locus_16733_Transcript_1/2_Confidence_0.750_Length_2409	6	710258	712748	Peaxi162Scf00230	710199	886082	21.408	23.666		0.659894		NoHit	NoHit	uncharacterized_protein_LOC101264669_[Solanum_lycopersicum]	D7LTP6_ARALL/241-351_PF03171.15_2OG-FeII_Oxy_	NoHit	NoHit	NoHit
Locus_34512_Transcript_1/2_Confidence_0.750 _Length_1634	6	351745	353376	Peaxi162Scf00230	710199	886082	21.408	23.666		-3.084		NoHit	NoHit	chlorophyllase-2_chloroplastic-like_[Solanum_lycopersicum]	NoHit	NoHit	chlorophyllase-2_chloroplastic-like_isoform_1_[Solanum_lycopersicum]	NoHit
Locus_32864_Transcript_1/1_Confidence_1.000_Length_1213	6	592764	593976	Peaxi162Scf00641	484183	484238	21.628	21.859		1.04435		F6HI39_Putative_uncharacterized_protein_n=1_Tax=Vitis_vinifera_RepID=F6HI39_VITVI	PLP9,_PLA_IIIB_PATATIN-like_protein_9_chr3:23346140-23347379_FORWARD_LENGTH=384	patatin_group_A-3-like_[Solanum_lycopersicum]	A5BCB4_VITVI/31-232_PF01734.17_Patatin_	NoHit	hypothetical_protein_ARALYDRAFT_907903_[Arabidopsis_lyrata_subsp._lyrata]_&gt_gi|297322551|gb|EFH52972.1|_hypothetical_protein_ARALYDRAFT_907903_[Arabidopsis_lyrata_subsp._lyrata]	NoHit
Locus_10317_Transcript_2/3_Confidence_0.714 ength_2677	6	888924	897340	Peaxi162Scf00134	855784	1415242	21.98	24.024		0.636633		F6HZH7_Putative_uncharacterized_protein_n=1_Tax=Vitis_vinifera_RepID=F6HZH7_VITVI	alpha/beta-Hydrolases_superfamily_protein_chr2:17672425-17674854_REVERSE_LENGTH=546	NoHit	B8BEU2_ORYSI/33-170_PF01764.20_Lipase_3_	NoHit	alpha/beta-Hydrolases_superfamily_protein_[Arabidopsis_thaliana]_&gt_gi|330255027|gb|AEC10121.1|_alpha/beta-Hydrolases_superfamily_protein_[Arabidopsis_thaliana]	NoHit
Locus_16830_Transcript_1/1_Confidence_1.000_Length_635	6	792175	793259	Peaxi162Scf00402	314917	314946	21.98	23.284		1.9869		NoHit	NoHit	NoHit	NoHit	NoHit	NoHit	NoHit
Locus_25899_Transcript_1/1_Confidence_1.000_Length_606	6	179602	180207	Peaxi162Scf00946	591545	591605	21.98	22.824		-2.72042		NoHit	NoHit	NoHit	NoHit	NoHit	NoHit	NoHit
Locus_49714_Transcript_1/1_Confidence_1.000 _Length_925	6	1011715	1019290	Peaxi162Scf00402	314917	314946	21.98	23.284		-2.56786		F6GZ25_Putative_uncharacterized_protein_n=1_Tax=Vitis_vinifera_RepID=F6GZ25_VITVI	Plant_protein_of_unknown_function_(DUF946)_chr2:18295988-18297739_FORWARD_LENGTH=553	uncharacterized_protein_LOC101265960_[Solanum_lycopersicum]	A2Q3A8_MEDTR/32-560_PF06101.6_DUF946_	NoHit	conserved_hypothetical_protein_[Ricinus_communis]_&gt_gi|223537142|gb|EEF38775.1|_conserved_hypothetical_protein_[Ricinus_communis]	Solanum_lycopersicum_uncharacterized_LOC101265960_(LOC101265960),_mRNA
Locus_19315_Transcript_7/8_Confidence_0.235_Length_1707	6	2647776	2649482	Peaxi162Scf00049	2173117	2257725	22.381	23.666		-2.01931		NoHit	NoHit	NoHit	NoHit	NoHit	NoHit	NoHit
Locus_3576_Transcript_1/6_Confidence_0.158 _Length_1499	6	268055	269535	Peaxi162Scf00306	699434	699499	22.824	23.418		-3.47698		NoHit	NoHit	uncharacterized_protein_LOC101252739_[Solanum_lycopersicum]	A5Y727_CUCME/1-140_PF04520.8_Senescence_reg_	NoHit	predicted_protein_[Populus_trichocarpa]_&gt_gi|222859596|gb|EEE97143.1|_predicted_protein_[Populus_trichocarpa]	NoHit
Locus_45520_Transcript_1/1_Confidence_1.000 _Length_1703	6	569000	572202	Peaxi162Scf00293	530288	833326	22.824	24.553		-7.35429		UPI000233E718_UPI000233E718_related_cluster_n=1_Tax=unknown_RepID=UPI000233E718	Protein_of_unknown_function_(DUF607)_chr1:21337449-21338412_REVERSE_LENGTH=293	coiled-coil_domain-containing_protein_109B-like_[Solanum_lycopersicum]	A8MR98_ARATH/84-211_PF04678.8_DUF607_	NoHit	Coiled-coil_domain-containing_protein_109A_isoform_1_[Theobroma_cacao]	NoHit
Locus_10183_Transcript_1/3_Confidence_0.667 ength_1569	6	606487	608737	Peaxi162Scf00521	89465	914414	22.921	24.553		-1.60266		G3DSB6_ACC_oxidase_1_n=2_Tax=Actinidia_RepID=G3DSB6_ACTCH	EFE,_ACO4,_EAT1_ethylene-forming_enzyme_chr1:1431419-1432695_REVERSE_LENGTH=323	1-aminocyclopropane-1-carboxylate_oxidase_[Solanum_lycopersicum]	A0JBY7_9ASPA/6-119_PF14226.1_DIOX_N_	NoHit	NoHit	NoHit
Locus_5118_Transcript_1/1_Confidence_1.000 _Length_1377	6	113458	117030	Peaxi162Scf00137	483018	483091	23.022	23.418		-2.82713		Q50LG5_Peroxidase_n=1_Tax=Nicotiana_tabacum_RepID=Q50LG5_TOBAC	NoHit	suberization-associated_anionic_peroxidase_2-like_[Solanum_lycopersicum]	D7T5S0_VITVI/68-255_PF00141.18_peroxidase_	NoHit	anionic_peroxidase_partial_[Solanum_tuberosum]_&gt_gi|228610|prf||1807325A_anionic_peroxidase	NoHit
Locus_29132_Transcript_1/1_Confidence_1.000_Length_579	6	2190785	2191363	Peaxi162Scf00068	2315134	2497282	23.284	23.666		1.80272		NoHit	NoHit	NoHit	NoHit	NoHit	NoHit	NoHit
Locus_10098_Transcript_1/1_Confidence_1.000_Length_957	6	2715786	2716833	Peaxi162Scf00043	1816079	1816110	23.294	23.294		-2.97898		F6HZR2_Putative_uncharacterized_protein_n=1_Tax=Vitis_vinifera_RepID=F6HZR2_VITVI	Leucine-rich_repeat_transmembrane_protein_kinase_family_protein_chr4:14144155-14147276_REVERSE_LENGTH=1013	leucine-rich_repeat_receptor-like_protein_kinase_PXL2-like_[Solanum_lycopersicum]	A2WMM9_ORYSI/690-969_PF00069.20_Pkinase_	NoHit	hypothetical_protein_ARALYDRAFT_328832_[Arabidopsis_lyrata_subsp._lyrata]_&gt_gi|297313275|gb|EFH43698.1|_hypothetical_protein_ARALYDRAFT_328832_[Arabidopsis_lyrata_subsp._lyrata]	NoHit
Locus_2119_Transcript_1/1_Confidence_1.000_Length_2705	6	2691648	2695932	Peaxi162Scf00043	1816079	1816110	23.294	23.294		0.80434		F6HYH8_Putative_uncharacterized_protein_n=1_Tax=Vitis_vinifera_RepID=F6HYH8_VITVI	Haem_oxygenase-like,_multi-helical_chr5:12085328-12088569_REVERSE_LENGTH=617	uncharacterized_protein_LOC101246176_[Solanum_lycopersicum]	A9PFH4_POPTR/322-549_PF12710.2_HAD_	NoHit	conserved_hypothetical_protein_[Ricinus_communis]_&gt_gi|223534100|gb|EEF35817.1|_conserved_hypothetical_protein_[Ricinus_communis]	NoHit
Locus_25124_Transcript_3/3_Confidence_0.667_Length_1651	6	2154717	2160699	Peaxi162Scf00107	1627821	1627821	23.294	23.294		-1.24275		G7L174_Putative_uncharacterized_protein_n=1_Tax=Medicago_truncatula_RepID=G7L174_MEDTR	unknown_protein_Has_83_Blast_hits_to_82_proteins_in_37_species:_Archae_0_Bacteria_51_Metazoa_0_Fungi_0_Plants_30_Viruses_0_Other_Eukaryotes_2_(source:_NCBI_BLink)._chr4:7650326-7652237_REVERSE_LENGTH=347	uncharacterized_protein_LOC101255624_[Solanum_lycopersicum]	A9SPM7_PHYPA/1-94_PF09335.6_SNARE_assoc_	B9GQI2_POPTR/1-93_PB039256_Pfam-B_39256_	conserved_hypothetical_protein_[Ricinus_communis]_&gt_gi|223539658|gb|EEF41240.1|_conserved_hypothetical_protein_[Ricinus_communis]	NoHit
Locus_26469_Transcript_1/1_Confidence_1.000_Length_801	6	2713603	2714403	Peaxi162Scf00043	1816079	1816110	23.294	23.294		-2.5758		F6HZR2_Putative_uncharacterized_protein_n=1_Tax=Vitis_vinifera_RepID=F6HZR2_VITVI	NoHit	leucine-rich_repeat_receptor-like_protein_kinase_PXL2-like_[Solanum_lycopersicum]	B9IPC5_POPTR/28-73_PF08263.7_LRRNT_2_	NoHit	hypothetical_protein_PRUPE_ppa000726mg_[Prunus_persica]	NoHit
Locus_31076_Transcript_1/1_Confidence_1.000_Length_985	6	2368683	2369667	Peaxi162Scf00043	1816079	1816110	23.294	23.294		1.82156		NoHit	NoHit	NoHit	NoHit	NoHit	NoHit	Brassica_nigra_clone_Bn23_retroposon_Au-like_element_sequence
Locus_53110_Transcript_1/1_Confidence_1.000 _Length_518	6	2714970	2715487	Peaxi162Scf00043	1816079	1816110	23.294	23.294		-2.85313		B9TAC6_Receptor_protein_kinase_CLAVATA1,_putative_n=1_Tax=Ricinus_communis_RepID=B9TAC6_RICCO	Leucine-rich_repeat_transmembrane_protein_kinase_family_protein_chr4:14144155-14147276_REVERSE_LENGTH=1013	leucine-rich_repeat_receptor-like_protein_kinase_PXL2-like_[Solanum_lycopersicum]	A0PI91_ORYLO/160-220_PF13855.1_LRR_8_	NoHit	hypothetical_protein_CARUB_v10007258mg_[Capsella_rubella]	NoHit
Locus_9152_Transcript_1/1_Confidence_1.000 _Length_610	6	378251	379558	Peaxi162Scf01099	124330	124330	23.301	23.301		-4.13756		NoHit	NoHit	photosystem_II_reaction_center_W_protein_chloroplastic-like_[Solanum_lycopersicum]	A5C3A9_VITVI/1-70_PF07123.7_PsbW_	NoHit	photosystem_II_reaction_center_W_protein_chloroplastic-like_[Solanum_lycopersicum]	NoHit
Locus_31787_Transcript_1/1_Confidence_1.000_Length_601	6	70395	85511	Peaxi162Scf00242	238159	238159	23.565	23.666		-1.61634		F6HQK6_Putative_uncharacterized_protein_n=1_Tax=Vitis_vinifera_RepID=F6HQK6_VITVI	ATPI4K_ALPHA_Phosphatidylinositol_3-_and_4-kinase_family_protein_chr1:18252355-18263967_FORWARD_LENGTH=2028	phosphatidylinositol_4-kinase_alpha-like_[Solanum_lycopersicum]	B8AQC6_ORYSI/1699-1879_PF00613.15_PI3Ka_	NoHit	hypothetical_protein_ARALYDRAFT_344858_[Arabidopsis_lyrata_subsp._lyrata]_&gt_gi|297326981|gb|EFH57401.1|_hypothetical_protein_ARALYDRAFT_344858_[Arabidopsis_lyrata_subsp._lyrata]	NoHit
Locus_34703_Transcript_1/1_Confidence_1.000 _Length_1479	6	95642	98202	Peaxi162Scf00829	35004	35004	23.565	23.666		1.86256		NoHit	NoHit	uncharacterized_protein_LOC101263083_[Solanum_lycopersicum]	A4S3J3_OSTLU/719-776_PF08381.6_BRX_	B9HKH0_POPTR/787-847_PB016471_Pfam-B_16471_	NoHit	NoHit
Locus_37284_Transcript_1/1_Confidence_1.000 _Length_2372	6	633081	638953	Peaxi162Scf00734	528132	528132	23.565	23.666		-5.79116		NoHit	NoHit	probable_LRR_receptor-like_serine/threonine-protein_kinase_At5g45840-like_[Solanum_lycopersicum]	A2ZHA0_ORYSI/147-310_PF07714.12_Pkinase_Tyr_	NoHit	hypothetical_protein_PRUPE_ppa002450mg_[Prunus_persica]	NoHit
Locus_58278_Transcript_1/1_Confidence_1.000 _Length_508	6	33836	34343	Peaxi162Scf00829	35004	35004	23.565	23.666		-4.25717		NoHit	NoHit	NoHit	A6N047_ORYSI/180-212_PF08879.5_WRC_	NoHit	GRL9_[Arabidopsis_thaliana]	NoHit
Locus_9604_Transcript_1/1_Confidence_1.000 _Length_1462	6	6963	10915	Peaxi162Scf00461	97255	885581	24.553	24.553		-1.59576		NoHit	NoHit	CBS_domain-containing_protein_CBSX5-like_[Solanum_lycopersicum]	A2Q4R1_MEDTR/334-390_PF00571.23_CBS_	NoHit	CBS_domain-containing_protein_CBSX5-like_[Solanum_lycopersicum]	NoHit
Locus_45758_Transcript_1/1_Confidence_1.000 _Length_1476	6	459744	475333	Peaxi162Scf00118	199915	1351193	25.144	25.144		-4.42882		NoHit	NoHit	protein_notum_homolog_[Solanum_lycopersicum]	A5C2X7_VITVI/54-128_PF03283.8_PAE_	NoHit	protein_notum_homolog_[Solanum_lycopersicum]	NoHit
Locus_5121_Transcript_6/7_Confidence_0.667 _Length_2392	6	1429652	1438534	Peaxi162Scf00118	1351192	1351193	25.144	25.144		-0.763179		Q9SNY9_Branched-chain_amino_acid_aminotransferase_n=1_Tax=Solanum_tuberosum_RepID=Q9SNY9_SOLTU	ATBCAT-5_branched-chain_amino_acid_aminotransferase_5_/_branched-chain_amino_acid_transaminase_5_(BCAT5)_chr5:26316418-26318585_FORWARD_LENGTH=415	branched-chain-amino-acid_aminotransferase_5_chloroplastic-like_[Solanum_lycopersicum]	A4RWN3_OSTLU/65-311_PF01063.14_Aminotran_4_	NoHit	ATBCAT-3_[Arabidopsis_lyrata_subsp._lyrata]_&gt_gi|297321828|gb|EFH52249.1|_ATBCAT-3_[Arabidopsis_lyrata_subsp._lyrata]	NoHit
Locus_68420_Transcript_1/1_Confidence_1.000 _Length_512	6	198584	199095	Peaxi162Scf00118	199915	199915	25.144	25.144		-2.7294		NoHit	NoHit	NoHit	NoHit	NoHit	NoHit	NoHit
Locus_16809_Transcript_1/1_Confidence_1.000_Length_780	7	1895654	1983731	Peaxi162Scf00002	1112696	2796457	0	16.482		-5.03943		NoHit	NoHit	NoHit	NoHit	NoHit	NoHit	NoHit
Locus_17512_Transcript_2/2_Confidence_0.667_Length_2224	7	859804	863892	Peaxi162Scf00002	1112696	1112696	0	0		0.676042		B9T2V9_Trehalose-6-phosphate_synthase,_putative_n=1_Tax=Ricinus_communis_RepID=B9T2V9_RICCO	TPPF_Haloacid_dehalogenase-like_hydrolase_(HAD)_superfamily_protein_chr4:7365480-7367346_REVERSE_LENGTH=368	probable_trehalose-phosphate_phosphatase_G-like_[Solanum_lycopersicum]	A2YNV1_ORYSI/104-343_PF02358.11_Trehalose_PPase_	NoHit	aloacid_dehalogenase-like_hydrolase_(HAD)_superfamily_protein_isoform_1_[Theobroma_cacao]	NoHit
Locus_22520_Transcript_1/2_Confidence_0.667_Length_780	7	475340	476119	Peaxi162Scf00002	1112696	1112696	0	0		2.6762		NoHit	NoHit	NoHit	A5B2G5_VITVI/38-133_PF00234.17_Tryp_alpha_amyl_	NoHit	NoHit	NoHit
Locus_31929_Transcript_1/1_Confidence_1.000_Length_895	7	839995	840890	Peaxi162Scf00249	862387	862387	15.931	15.931		-1.49859		NoHit	NoHit	uncharacterized_protein_LOC101266776_[Solanum_lycopersicum]	NoHit	A2XDZ6_ORYSI/1-142_PB091838_Pfam-B_91838_	hypothetical_protein_MTR_4g039540_[Medicago_truncatula]_&gt_gi|217075110|gb|ACJ85915.1|_unknown_[Medicago_truncatula]_&gt_gi|355506833|gb|AES87975.1|_hypothetical_protein_MTR_4g039540_[Medicago_truncatula]_&gt_gi|388514575|gb|AFK45349.1|_unknown_[Medicago_truncatula]	NoHit
Locus_40253_Transcript_1/3_Confidence_0.667 _Length_782	3_1	543854	544632	Peaxi162Scf00241	45852	45852	0	0		-3.00882		C7C5S8_PME_inhibitor_n=1_Tax=Nicotiana_benthamiana_RepID=C7C5S8_NICBE	Plant_invertase/pectin_methylesterase_inhibitor_superfamily_protein_chr5:25040699-25041310_FORWARD_LENGTH=203	21_kDa_protein-like_[Solanum_lycopersicum]	A5ANI1_VITVI/43-200_PF04043.10_PMEI_	NoHit	DC1.2_homologue_[Nicotiana_tabacum]	NoHit
Locus_11267_Transcript_1/1_Confidence_1.000_Length_1598	3_1	700718	702315	Peaxi162Scf00130	128995	844001	12.091	12.593		-1.51194		F6HKU5_Putative_uncharacterized_protein_n=1_Tax=Vitis_vinifera_RepID=F6HKU5_VITVI	NoHit	zeatin_O-glucosyltransferase-like_[Solanum_lycopersicum]	A3AWA8_ORYSJ/89-277_PF00201.13_UDPGT_	NoHit	zeatin_O-glucosyltransferase-like_[Cicer_arietinum]	NoHit
Locus_17466_Transcript_1/1_Confidence_1.000_Length_1985	3_1	575347	577340	Peaxi162Scf00363	856712	856763	13.385	13.385		-5.07333		NoHit	NoHit	NoHit	NoHit	NoHit	NoHit	NoHit
Locus_40432_Transcript_1/3_Confidence_0.714 _Length_1398	3_1	757047	759629	Peaxi162Scf00363	856712	856763	13.385	13.385		-2.72795		NoHit	NoHit	NoHit	A2XVP2_ORYSI/141-254_PF02620.12_DUF177_	NoHit	NoHit	NoHit
Locus_11675_Transcript_2/4_Confidence_0.636_Length_1219	3_2	1611984	1616789	Peaxi162Scf00089	1090284	1799075	0	9.406		0.79298		NoHit	NoHit	NoHit	NoHit	NoHit	NoHit	NoHit
Locus_17697_Transcript_1/1_Confidence_1.000_Length_1980	3_2	1789674	1791663	Peaxi162Scf00089	1090284	1799075	0	9.406		-1.44128		NoHit	NoHit	NoHit	NoHit	NoHit	NoHit	NoHit
Locus_18805_Transcript_2/3_Confidence_0.400_Length_1102	3_2	1810823	1811870	Peaxi162Scf00089	1090284	1799075	0	9.406		1.32879		NoHit	NoHit	NoHit	NoHit	NoHit	NoHit	NoHit
Locus_23362_Transcript_1/1_Confidence_1.000_Length_2463	3_2	1538587	1543431	Peaxi162Scf00089	1090284	1799075	0	9.406		2.76221		B9IEW5_Predicted_protein_n=1_Tax=Populus_trichocarpa_RepID=B9IEW5_POPTR	SIP1_Raffinose_synthase_family_protein_chr5:16161720-16165085_FORWARD_LENGTH=783	galactinol--sucrose_galactosyltransferase-like_[Solanum_lycopersicum]	A1BQI3_CUCSA/1-163_PF05691.7_Raffinose_syn_	NoHit	Galactinol-sucrose_galactosyltransferase_[Medicago_truncatula]_&gt_gi|355490262|gb|AES71465.1|_Galactinol-sucrose_galactosyltransferase_[Medicago_truncatula]	NoHit
Locus_35369_Transcript_1/1_Confidence_1.000 _Length_1225	3_2	1826610	1834691	Peaxi162Scf00089	1090284	1799075	0	9.406		2.32798		I1K019_Uncharacterized_protein_(Fragment)_n=1_Tax=Glycine_max_RepID=I1K019_SOYBN	unknown_protein_FUNCTIONS_IN:_molecular_function_unknown_INVOLVED_IN:_biological_process_unknown_LOCATED_IN:_endomembrane_system_BEST_Arabidopsis_thaliana_protein_match_is:_unknown_protein_(TAIR:AT3G17350.1)_Has_300_Blast_hits_to_300_proteins_in_14_species:_Archae_0_Bacteria_0_Metazoa_0_Fungi_0_Plants_300_Viruses_0_Other_Eukaryotes_0_(source:_NCBI_BLink)._chr5:20461814-20463896_FORWARD_LENGTH=303	uncharacterized_protein_LOC101254679_[Solanum_lycopersicum]	B6TNI8_MAIZE/36-144_PF13947.1_GUB_WAK_bind_	A9PIH2_POPTR/1-213_PB002624_Pfam-B_2624_	hypothetical_protein_OsI_19941_[Oryza_sativa_Indica_Group]	NoHit
Locus_10420_Transcript_1/1_Confidence_1.000_Length_526	3_2	1713182	1713707	Peaxi162Scf00089	1090284	1799075	7.375	7.807		4.06119		NoHit	NoHit	NoHit	NoHit	NoHit	NoHit	NoHit
